# Supplementary material for: In silico clinical trials for pediatric orphan diseases
Source: Sci Rep. 2018 Feb 6;8:2465. doi: 10.1038/s41598-018-20737-y (PMC5802824; doi:10.1038/s41598-018-20737-y)
Supplement: Supplementary file 2 — Dataset 1 [file 41598_2018_20737_MOESM2_ESM.csv]

cf_BC	Af0	F4	Y11	Y3cb	Pmc	Pmf	Ggvc	Treatment	abs_fibtis_d7	fib_frac_d7	bone_frac_d7	cart_frac_d7	fibroblasts_d7	abs_fibtis_d21	fib_frac_d21	bone_frac_d21	cart_frac_d21	fibroblasts_d21	abs_fibtis_d35	fib_frac_d35	bone_frac_d35	cart_frac_d35	fibroblasts_d35	abs_fibtis_d49	fib_frac_d49	bone_frac_d49	cart_frac_d49	fibroblasts_d49	NU_d7	NU_d21	NU_d35	NU_d49	CI_d7	CI_d21	CI_d35	CI_d49	CI_withoutBMP	CI_withBMP
27,13	2,7	0,29	8,85	610,55	0,05	3,59	36209,45	0	0,18	100	0	0	0	0,89	86,5	0	13,5	0,08	1	66,75	0	33,25	0,44	1	66,75	0	33,25	0,55	1	1	1	1	0,39	0,66	0,81	0,85	0,85	0,35
34,5	6,86	0,35	3,14	249,34	0,16	6,97	76446,5	0	0,3	98,58	0	1,42	0	0,45	49,81	6,14	44,06	0,01	0,54	49,47	35,14	15,39	0,03	0,7	48,67	35,17	16,17	0,25	1	1	0	0	0,43	0,48	0,19	0,32	0,32	0,39
0,71	3,59	0,39	7,7	762,1	0,08	6,29	18078,93	0	0,2	100	0	0	0	0,19	44,83	3,67	51,33	0	0,08	16,92	83,08	0	0	0,07	9,08	90,92	0	0	1	1	0	0	0,4	0,4	0,03	0,02	0,02	0,04
15,61	0,82	0,89	0,86	793,32	0,13	6,65	27767,05	0	0,21	98,5	0	1,5	0	0,21	44,42	24,67	30,92	0	0,37	31,94	60,11	7,94	0,13	0,52	33,92	66,08	0	0,21	1	0	0	0	0,4	0,07	0,16	0,24	0,24	0,62
3,54	7,18	0,76	3,72	11,84	0,18	5,62	10374,9	0	0,26	92,42	0	7,58	0	0,26	23,25	0	46,75	0	0,25	53,33	0	46,67	0	0,25	52,83	1,17	46	0	1	1	1	1	0,42	0,42	0,42	0,42	0,42	0,4
19,57	5,66	0,47	16,06	167,5	0,09	1,41	59629,2	0	0,2	100	0	0	0,02	0,62	59,25	0	40,75	0,08	0,9	50	0	50	0,08	0,99	50	0	50	0,15	1	1	1	1	0,41	0,57	0,66	0,71	0,71	0,26
21,54	2,85	0,84	13,69	58,93	0,16	5,77	49473,88	0	0,22	100	0	0	0	0,89	51,25	0	48,75	0,04	0,99	51,25	0,25	48,5	0,2	0,99	51,25	0,5	48,25	0,26	1	1	1	1	0,41	0,64	0,73	0,75	0,75	0,27
45,62	7,78	0,24	0,55	389,97	0,01	9,76	56272,02	0	0,47	100	0	0	0,01	0,95	100	0	0	0,03	1	100	0	0	0,08	1	100	0	0	0,31	1	1	1	1	0,49	0,66	0,69	0,77	0,77	0,71
15,38	6,67	0,65	12,64	976,39	0,08	7,8	37221,38	0	0,36	100	0	0	0,01	0,91	50,33	0	49,67	0,11	0,99	50,08	0	49,92	0,23	1	50,08	0	49,92	0,34	1	1	1	1	0,46	0,67	0,74	0,78	0,78	0,74
9,94	8,68	0,17	16,44	538,69	0,04	0,88	22562,97	0	0,16	100	0	0	0,02	0,51	99,5	0	0,5	0,05	0,72	90,25	0	9,75	0,08	0,86	82,42	0	17,58	0,09	1	1	1	1	0,39	0,52	0,6	0,65	0,65	0,32
25,57	5,15	0,64	14,9	87,78	0,13	3,56	97204,89	0	0,23	100	0	0	0,01	0,66	53	0	47	0,05	0,83	50	0	50	0,25	0,93	50	0	50	0,35	1	1	1	1	0,41	0,57	0,69	0,76	0,76	0,64
25,06	4,05	0,52	19,34	377,7	0,03	9,37	69056,11	0	0,39	100	0	0	0,01	1	100	0	0	0,13	1	66,5	0	33,5	0,38	1	60,75	0	39,25	0,45	1	1	1	1	0,47	0,71	0,79	0,82	0,82	0,79
11,07	3,24	0,54	4,83	243,76	0,03	2,34	54677,31	0	0,18	100	0	0	0,02	0,55	100	0	0	0,02	0,83	81,17	0	18,83	0,08	0,99	60,17	0	39,83	0,24	1	1	1	1	0,4	0,52	0,63	0,75	0,75	0,77
20,56	8,78	0,53	4,92	832,75	0,1	8,94	11577,18	0	0,41	100	0	0	0	0,64	52,06	17,22	30,72	0,03	0,63	49,92	49,92	0,17	0,22	0,76	50	50	0	0,3	1	0	0	0	0,47	0,22	0,29	0,35	0,35	0,27
33,48	4,93	0,71	14,39	481,67	0,16	0,45	2893,8	0	0,13	100	0	0	0,02	0,12	37,08	27,42	35,5	0,01	0,12	7,83	91,58	0,58	0,08	0,22	14,42	85,58	0	0,17	1	0	0	0	0,38	0,04	0,07	0,13	0,13	0,06
22,56	1,87	0,92	17,66	546,31	0,13	7,69	62733,76	0	0,22	100	0	0	0	0,37	47,69	22,44	29,86	0,05	0,57	43,78	48,28	7,94	0,13	0,62	48,67	48,67	2,67	0,2	1	0	0	0	0,41	0,14	0,23	0,27	0,27	0,23
6,34	0,87	0,31	5,29	346,71	0,19	8,33	32058,03	0	0,21	97,08	0	2,92	0	0,16	38,53	21,19	40,28	0	0,08	12,08	78,83	9,08	0	0,07	11,75	88,25	0	0	1	0	0	0	0,4	0,05	0,03	0,02	0,02	0,04
30,1	5,71	0,83	0,64	308,4	0,07	1,03	14101,76	0	0,15	100	0	0	0,01	0,49	77	0	23	0,08	0,73	66,58	0	33,42	0,11	0,87	50	0	50	0,07	1	1	1	1	0,39	0,53	0,61	0,65	0,65	0,4
37,84	6,52	0,19	11,64	606,9	0,01	5,67	85793,54	0	0,38	100	0	0	0,02	0,78	100	0	0	0,01	1	100	0	0	0,16	1	100	0	0	0,4	1	1	1	1	0,47	0,6	0,72	0,8	0,8	0,75
26,3	9,92	0,47	7,62	273	0,07	4,24	3263,19	0	0,28	100	0	0	0,02	0,97	61,92	0	38,08	0,17	1	55,08	0	44,92	0,47	1	54,25	0	45,75	0,66	1	1	1	1	0,43	0,71	0,82	0,89	0,89	0,43
8,99	6,21	0,06	6,31	32,89	0,07	3,88	77690,17	0	0,28	100	0	0	0,02	0,76	85,5	0	14,5	0,07	0,87	72,83	0	27,17	0,18	0,94	70,92	0	29,08	0,24	1	1	1	1	0,44	0,61	0,68	0,73	0,73	0,09
33,65	6,08	0,44	9,41	458,96	0,07	9,15	84460,84	0	0,41	100	0	0	0,01	0,97	50	0	50	0,11	1	50	0	50	0,4	1	50	0	50	0,65	1	1	1	1	0,47	0,69	0,8	0,88	0,88	0,38
29,61	4,63	0,67	18,52	685,33	0,06	1,52	78567,36	0	0,17	100	0	0	0,01	0,71	74,75	0,58	24,67	0,07	0,91	64,83	3,42	31,75	0,19	0,9	63	6,08	30,92	0,07	1	1	1	1	0,39	0,59	0,7	0,66	0,66	0,27
34,93	7,21	0,59	14,77	967,23	0,09	3,84	69614,39	0	0,24	100	0	0	0,01	0,46	55,17	18,42	26,42	0,11	0,59	49,75	34,5	15,75	0,16	0,71	50	50	0	0,37	1	0	0	0	0,42	0,19	0,25	0,36	0,36	0,16
28,41	8,25	0,93	8,74	238,35	0,01	2,08	81891,45	0	0,21	100	0	0	0,01	0,66	100	0	0	0,03	0,86	100	0	0	0,07	0,98	100	0	0	0,18	1	1	1	1	0,41	0,56	0,64	0,72	0,72	0,69
4,11	6,17	0,46	19,51	525,42	0,17	3,36	51676,09	0	0,2	93,83	0	6,17	0	0,18	44,61	3,11	52,28	0	0,07	10,25	89,75	0	0	0,06	9,83	90,17	0	0	1	1	0	0	0,4	0,39	0,02	0,02	0,02	0,03
11,33	7,11	0,1	13,42	938,54	0,03	4,48	12496,56	0	0,35	100	0	0	0,02	0,83	100	0	0	0,05	0,99	94,08	0	5,92	0,11	1	84,83	0	15,17	0,14	1	1	1	1	0,46	0,63	0,7	0,71	0,71	0,78
34,79	0,58	0,44	0,3	972,86	0,07	5,3	8505,38	0	0,22	100	0	0	0	0,64	67,5	2,58	29,92	0,01	0,91	62,58	7,83	29,58	0,05	0,92	59,83	11,08	29,08	0,03	1	1	1	0	0,41	0,55	0,65	0,31	0,31	0,59
1,04	4,42	0,66	17,59	278,1	0,11	5,37	35727,59	0	0,21	100	0	0	0	0,21	50	0	50	0	0,2	45,58	3,42	51	0	0,2	41,58	9,75	48,5	0	1	1	1	1	0,4	0,4	0,4	0,4	0,4	0,04
40,76	3,81	0,26	4,72	54,98	0,08	7,88	97711,44	0	0,27	100	0	0	0,01	1	54,42	0	45,58	0,11	1	58,83	0	46,17	0,48	1	53,58	0	46,42	0,56	1	1	1	1	0,43	0,7	0,83	0,85	0,85	0,75
5,22	3,49	0,85	17,26	948,75	0,17	9,5	23321,27	0	0,27	98,92	0	1,08	0	0,25	49,56	3,22	47,22	0	0,08	16,83	83,17	0	0	0,07	15,58	84,42	0	0	1	1	0	0	0,42	0,42	0,03	0,02	0,02	0,04
37,12	9,27	0,91	6,91	442,71	0,16	7,19	13390,48	0	0,33	98,42	0	1,58	0	0,44	50,39	19,39	30,22	0,04	0,6	45,83	35,42	18,75	0,09	0,79	46,89	34,06	19,06	0,19	1	0	0	0	0,45	0,16	0,23	0,33	0,33	0,14
27,62	6,36	0,72	2,27	116,65	0,03	7,74	22874,19	0	0,36	100	0	0	0,01	0,99	100	0	0	0,16	1	57,83	0	42,17	0,43	1	53,67	0	46,33	0,47	1	1	1	1	0,45	0,72	0,81	0,82	0,82	0,82
18,86	7,8	0,74	11,26	268,78	0,07	3,01	60206,4	0	0,24	100	0	0	0,02	0,94	57,58	0	42,42	0,14	1	53,42	0	46,58	0,24	1	52,25	0	47,75	0,53	1	1	1	1	0,42	0,69	0,75	0,84	0,84	0,43
34,22	8,49	0,49	4,2	137,78	0,02	2,92	29284,18	0	0,26	100	0	0	0,01	0,81	100	0	0	0,07	1	100	0	0	0,28	1	99,83	0	0,17	0,4	1	1	1	1	0,42	0,63	0,76	0,8	0,8	0,82
2,86	1,81	0,22	1,65	147,84	0,06	7,4	6135,17	0	0,18	100	0	0	0	0,17	78,67	0	1,5	0	0,16	55,17	41,67	0,83	0	0,15	45,03	41,11	13,86	0	1	1	0	0	0,39	0,39	0,05	0,05	0,05	0,37
19,92	5,87	0,33	10,25	42,82	0,19	2,25	81011,23	0	0,19	95,58	0	4,42	0,01	0,44	50	0	50	0,01	0,62	50	0	50	0,04	0,76	50	0	50	0,2	1	1	1	1	0,4	0,48	0,55	0,65	0,65	0,31
36,87	5,78	0,35	5,58	771,66	0,05	8,84	45275,43	0	0,37	100	0	0	0,01	0,93	72,08	0	27,92	0,05	1	51,17	0	48,83	0,13	1	51,33	0	48,67	0,33	1	1	1	1	0,46	0,66	0,71	0,78	0,78	0,84
15,85	1,91	0,09	12,15	501,94	0,07	9,66	71038,82	0	0,24	100	0	0	0	0,82	68,25	0	31,75	0,12	0,99	53,92	0,33	45,75	0,27	1	53,33	0,75	45,92	0,39	1	1	1	1	0,41	0,65	0,75	0,8	0,8	0,34
21,84	9,37	0,94	9,26	958,31	0,18	3,93	56610,5	0	0,26	92,25	0	7,75	0	0,28	46,03	23,44	30,53	0,03	0,51	43,03	39,44	17,53	0,16	0,58	40,83	43,58	15,58	0,23	1	0	0	0	0,42	0,1	0,22	0,27	0,27	0,25
9,25	2,4	0,6	14,69	223,16	0,04	9,73	16474,07	0	0,27	100	0	0	0	0,97	92,5	0	7,5	0,07	1	51,33	0	48,67	0,36	1	50	0	50	0,5	1	1	1	1	0,42	0,68	0,79	0,83	0,83	0,07
2,16	8,53	0,71	10,82	873,37	0,12	5,95	4200,59	0	0,27	100	0	0	0	0,25	43,61	7,53	48,86	0	0,16	25,86	56,78	17,35	0	0,12	19,92	75,58	3,5	0	1	1	0	0	0,42	0,42	0,05	0,04	0,04	0,02
31,66	0,91	0,3	16,97	211,04	0,14	5,57	79727,41	0	0,19	100	0	0	0	0,48	60,42	5,75	33,83	0,01	0,64	61,25	11	27,75	0,02	0,69	60,17	13,08	26,75	0,03	1	1	0	0	0,4	0,5	0,22	0,24	0,24	0,05
43,03	8,88	0,57	15,6	679,1	0,2	5,18	84885,97	0	0,29	95	0	5	0	0,39	51,42	0	48,58	0	0,37	48,14	17,56	34,31	0,05	0,43	46,17	24,58	29,25	0,1	1	1	0	0	0,43	0,46	0,14	0,18	0,18	0,26
22,77	7,91	0,27	18,73	929,39	0,08	4,84	89310,87	0	0,31	100	0	0	0,01	0,49	54,83	7,42	37,75	0,06	0,68	49,67	29,67	20,67	0,16	0,7	50	50	0	0,3	1	1	0	0	0,44	0,52	0,28	0,33	0,33	0,25
29,89	0,97	0,18	9,82	849,63	0,06	9,2	49863,55	0	0,23	100	0	0	0	0,93	65,92	0	34,08	0,05	1	66,08	0	33,92	0,08	0,99	65,5	0,92	33,58	0	1	1	1	1	0,41	0,66	0,69	0,66	0,66	0,26
39,72	4,09	0,99	7,94	351,77	0,06	5,44	29865,63	0	0,23	100	0	0	0	0,81	77,33	0	22,67	0,07	0,97	58,08	0	41,92	0,05	0,99	54,83	0,33	44,83	0,03	1	1	1	1	0,41	0,62	0,67	0,68	0,68	0,39
49,54	7,33	0,5	9,18	330,71	0,1	8,13	5642,38	0	0,36	100	0	0	0,01	0,92	50	0	50	0,05	1	50	0	50	0,3	1	50	0	50	0,29	1	1	1	1	0,46	0,66	0,77	0,76	0,76	0,35
32,69	0,38	0,4	6,2	822,36	0,04	4,34	81401,52	0	0,25	100	0	0	0,01	0,76	100	0	0	0,02	0,88	100	0	0	0	0,87	98,83	1,17	0	0	1	1	1	1	0,42	0,59	0,63	0,62	0,62	0,56
44,18	7,06	0,73	6,35	217,55	0,17	1,55	24870,13	0	0,17	99,58	0	0,42	0	0,2	47,33	11,92	40,75	0	0,21	43,5	17,58	38,92	0	0,21	41,94	19,36	38,69	0	1	0	0	0	0,39	0,07	0,07	0,07	0,07	0,3
28,13	8,1	0,74	18,32	641,79	0,09	9,95	53715,13	0	0,43	100	0	0	0,01	1	50,17	0	49,83	0,11	0,99	50,42	2,17	47,42	0,29	0,98	50,83	5,33	43,83	0,28	1	1	1	1	0,48	0,7	0,76	0,75	0,75	0,26
37,61	1,55	0,61	18,95	24,07	0,12	8,4	92751	0	0,23	100	0	0	0	0,95	50,17	0	49,83	0,05	1	50,67	0,25	49,08	0,06	0,99	50,58	1,5	47,92	0,12	1	1	1	1	0,41	0,67	0,69	0,7	0,7	0,3
40,42	6,77	0,83	18,44	569,45	0,11	4,04	9979,17	0	0,25	100	0	0	0,01	0,37	50,75	22,92	26,33	0,04	0,48	47,42	30,08	22,5	0,07	0,55	44,69	29,86	25,44	0,14	1	0	0	0	0,42	0,14	0,18	0,23	0,23	0,21
36,66	3,75	0,23	16,15	648,32	0,19	4,29	33415,67	0	0,21	98,83	0	1,17	0	0,24	47,64	9,06	43,31	0	0,26	34,67	46,17	19,17	0,03	0,52	39,42	41	19,58	0,22	1	1	0	0	0,4	0,41	0,1	0,25	0,25	0,21
32,01	8,62	0,91	10,11	517,84	0,12	5,34	90739,06	0	0,28	100	0	0	0	0,36	49,44	11,44	39,11	0	0,54	46,67	32,83	20,5	0,11	0,6	48,56	33,89	17,56	0,16	1	0	0	0	0,43	0,12	0,22	0,25	0,25	0,27
41,46	2,33	0,62	0,75	5,57	0,06	4,39	47422,68	0	0,2	100	0	0	0,01	0,79	50	0	50	0,05	1	50	0	50	0,22	1	50	0	50	0,51	1	1	1	1	0,41	0,61	0,74	0,84	0,84	0,68
1,39	8,43	0,52	13,26	171,87	0,19	8,15	83531,17	0	0,31	94,58	0	5,42	0	0,3	50	0	50	0	0,23	33,03	37,28	29,69	0	0,22	30,69	46,94	22,36	0	1	1	0	0	0,44	0,43	0,08	0,07	0,07	0,07
39,24	8,84	0,69	13,6	92,53	0,03	0,72	74371,75	0	0,15	100	0	0	0,02	0,68	100	0	0	0,23	0,96	77,5	0	22,5	0,28	1	67,67	0	32,33	0,45	1	1	1	1	0,39	0,64	0,74	0,82	0,82	0,77
29,33	8,33	0,07	7,52	728,85	0,17	5,47	63155,06	0	0,28	98,25	0	1,75	0	0,35	47,61	15,28	37,11	0,02	0,44	40,47	41,14	18,39	0,1	0,64	47,17	52,83	0	0,29	1	0	0	0	0,43	0,12	0,18	0,31	0,31	0,28
30,45	2,51	0,42	18,66	142,39	0,18	3,26	7323,61	0	0,18	87,17	0	12,83	0	0,42	49,89	3,39	46,72	0	0,43	49,78	11,03	39,19	0,03	0,45	50,14	14,31	35,56	0,04	1	1	0	0	0,39	0,47	0,15	0,16	0,16	0,16
16,4	4,87	0,37	8,92	321,5	0,17	7,28	43343,68	0	0,27	98,17	0	1,83	0	0,36	50	0	50	0	0,44	46,08	26,5	27,42	0,08	0,47	42,92	34,08	23	0,09	1	1	0	0	0,43	0,45	0,17	0,19	0,19	0,2
35,24	4,38	1	3,43	463,39	0,14	4,91	68680,31	0	0,23	100	0	0	0	0,42	48,78	10,36	40,86	0,03	0,51	46	42,58	11,42	0,03	0,68	49,06	43,56	7,39	0,15	1	0	0	0	0,41	0,15	0,18	0,28	0,28	0,4
45,84	4,52	0,75	13,16	828,15	0,17	9,82	82476,84	0	0,31	96,08	0	3,92	0	0,44	49,83	0,33	49,83	0	0,42	45,14	29,97	24,89	0	0,54	48,67	49,5	1,83	0,15	1	1	0	0	0,44	0,48	0,14	0,23	0,23	0,22
35,44	7,7	0,85	10,3	698,17	0,05	4,98	31795,94	0	0,33	100	0	0	0,01	0,84	89,75	0	10,25	0,05	0,93	65,33	0	34,67	0,19	0,98	62,92	0	37,08	0,38	1	1	1	1	0,45	0,63	0,71	0,79	0,79	0,69
23,58	6,91	0,77	17,95	292,22	0,05	9,26	38459,18	0	0,39	100	0	0	0	0,99	57,08	0	42,92	0,11	1	50	0	50	0,51	1	50	0	50	0,6	1	1	1	1	0,47	0,7	0,84	0,87	0,87	0,75
46,65	2,36	0,32	10,74	534,75	0,09	6,9	94756,25	0	0,26	100	0	0	0	0,98	50	0	50	0,07	1	50	0	50	0,01	0,99	50,42	0	49,58	0	1	1	1	1	0,42	0,68	0,67	0,66	0,66	0,27
13,43	4,24	0,1	12,48	113,41	0,18	4,15	65086,66	0	0,21	98,08	0	1,92	0	0,55	50	0	50	0,04	0,84	50	0	50	0,03	0,98	50	0	50	0,05	1	1	1	1	0,4	0,53	0,62	0,68	0,68	0,31
24,9	1,05	0,75	8,32	632,54	0,15	2,98	15920,69	0	0,16	100	0	0	0	0,17	42,56	22,31	35,14	0	0,13	32,69	31,11	36,19	0	0,17	31,61	39,61	28,78	0,06	1	0	0	0	0,39	0,06	0,05	0,08	0,08	0,08
16,5	9,82	0,31	4,31	807,02	0,05	1,12	61172,28	0	0,18	100	0	0	0,04	0,71	89,58	0	10,42	0,1	0,92	82,75	0	17,25	0,14	0,99	81,42	0	18,58	0,18	1	1	1	1	0,41	0,6	0,69	0,72	0,72	0,33
4,82	8,19	0,36	17,17	122,74	0,13	1,62	41712,1	0	0,17	100	0	0	0	0,16	49,83	8,17	34,5	0	0,14	38	32,83	27,33	0	0,14	32,5	40	25,33	0	1	1	0	0	0,39	0,39	0,05	0,05	0,05	0,04
24,32	1,17	0,46	15,63	19,53	0,14	1,08	31416,7	0	0,12	100	0	0	0	0,53	50	0	50	0,07	0,89	50,17	0,25	49,58	0,17	0,9	50,58	1,17	48,25	0,1	1	1	1	1	0,37	0,53	0,69	0,67	0,67	0,1
46,42	6,02	0,28	7,15	556,08	0,14	4,71	4731,57	0	0,24	100	0	0	0	0,35	50	0	50	0	0,29	46,06	22,56	31,39	0,01	0,41	44,08	30,83	25,08	0,1	1	1	0	0	0,41	0,45	0,1	0,17	0,17	0,24
47,99	1,77	0,93	5,16	708,09	0,16	1,46	39284,56	0	0,13	99,83	0	0,17	0	0,2	21,5	75,17	3,33	0,09	0,37	30,5	69,5	0	0,07	0,51	35,42	64,58	0	0,12	1	0	0	0	0,38	0,1	0,15	0,21	0,21	0,17
20,39	2,49	0,56	9,54	737,36	0,04	0,99	89892,3	0	0,14	100	0	0	0,01	0,66	85,08	0	14,92	0,29	0,98	66,25	2,5	31,25	0,39	1	62,75	4,67	32,58	0,64	1	1	1	1	0,38	0,65	0,79	0,88	0,88	0,18
10,42	3,37	0,92	19,58	252,88	0,11	3,05	18409,69	0	0,18	100	0	0	0	0,89	50,42	0	49,58	0,16	1	50,08	0,42	49,5	0,45	1	50,42	0,42	49,17	0,53	1	1	1	1	0,39	0,68	0,82	0,84	0,84	0,2
25,35	5,94	0,33	10,02	909,58	0	8,23	25866,85	0	0,39	100	0	0	0,01	0,95	100	0	0	0,03	1	100	0	0	0,14	1	100	0	0	0,14	1	1	1	1	0,46	0,66	0,71	0,71	0,71	0,68
22,07	9,71	0,3	11,82	62,95	0,05	6,57	8186,62	0	0,38	100	0	0	0,01	0,98	85,67	0	14,33	0,13	1	69,5	0	30,5	0,2	1	68	0	32	0,25	1	1	1	1	0,46	0,7	0,73	0,75	0,75	0,78
11,85	1,97	0,19	11,3	924,75	0,17	2,05	39786,98	0	0,14	99,83	0	0,17	0	0,13	26,53	32,69	40,78	0	0,57	40,83	59,17	0	0,34	0,68	43,67	56,33	0	0,37	1	0	0	0	0,38	0,04	0,3	0,35	0,35	0,25
31,16	3,34	0,69	8,12	995,54	0,14	7,49	41323,09	0	0,26	99,92	0	0,08	0	0,27	45,89	15,31	38,81	0,03	0,24	20,75	79,25	0	0,07	0,6	39,67	60,33	0	0,24	1	0	0	0	0,42	0,1	0,1	0,28	0,28	0,14
19,04	3,69	0,35	1,74	954,47	0,02	0,53	30810,94	0	0,13	100	0	0	0,04	0,38	100	0	0	0,07	0,84	100	0	0	0,26	0,98	75,58	0,92	23,5	0,39	1	1	1	1	0,39	0,48	0,7	0,79	0,79	0,75
11,56	2,27	0,96	4,42	133,39	0,18	8,99	88416,87	0	0,25	99	0	1	0	0,83	55,42	1,67	42,92	0,03	0,88	55,67	3,5	40,83	0,12	0,91	55,92	5,25	38,83	0,18	1	1	1	1	0,42	0,62	0,67	0,69	0,69	0,74
29,08	0,25	0,25	15,06	477,52	0,12	7,84	9209,59	0	0,23	100	0	0	0	0,31	49,33	14,75	35,92	0	0,37	42,86	34,19	22,94	0,03	0,43	43,17	51,83	5	0,1	1	0	0	0	0,41	0,1	0,13	0,18	0,18	0,14
32,22	3,89	0,87	12,77	39,4	0,01	8,55	11887,65	0	0,29	100	0	0	0,01	0,92	100	0	0	0,02	1	100	0	0	0,11	1	100	0	0	0,59	1	1	1	1	0,43	0,65	0,7	0,86	0,86	0,8
19,28	2,63	0,05	10,4	366,09	0,13	9,91	2356,8	0	0,27	100	0	0	0	0,57	57,83	10,83	31,33	0,01	0,86	55,25	13,25	31,5	0,15	1	55,61	14,61	29,78	0,38	1	0	0	0	0,42	0,19	0,34	0,46	0,46	0,18
24,56	7,65	0,05	1,23	227,08	0,16	8,6	92291,41	0	0,34	97,25	0	2,75	0	0,46	51,14	2,81	46,06	0	0,47	49,53	20,78	29,69	0,05	0,64	49,89	26,39	23,72	0,19	1	1	0	0	0,45	0,49	0,17	0,28	0,28	0,41
46,88	2,02	0,64	3,24	638,82	0,03	2,16	9676,45	0	0,16	100	0	0	0,01	0,67	100	0	0	0,06	0,96	69,58	0	30,42	0,16	0,99	70,08	0,33	29,58	0	1	1	1	1	0,39	0,58	0,71	0,66	0,66	0,75
7,85	1,6	0,28	13,09	233,47	0,08	0,76	26458,36	0	0,14	100	0	0	0,01	0,12	57	36	0	0	0,09	15,25	84,75	0	0	0,09	11,25	88,75	0	0	1	0	0	0	0,38	0,04	0,03	0,03	0,03	0,03
26,12	0,77	0,34	19,89	372,04	0,06	2,42	67139,3	0	0,16	100	0	0	0,01	0,6	72,5	0	27,5	0,03	0,67	66,75	7,83	25,42	0	0,65	62,58	13,33	24,08	0	1	1	1	0	0,39	0,54	0,56	0,22	0,22	0,18
40,06	2,95	0,55	3,62	436,89	0,15	9,33	34829,03	0	0,28	100	0	0	0	0,35	50,14	15,81	34,06	0,01	0,41	33,92	56,42	9,67	0,08	0,6	44,08	55,67	0,25	0,24	1	0	0	0	0,43	0,12	0,16	0,28	0,28	0,25
18,36	5,52	0,68	5,72	68,3	0,12	7,05	57645,59	0	0,3	100	0	0	0	0,82	54,92	0	45,08	0,12	0,96	53,08	0	46,92	0,31	0,98	53,08	0	46,92	0,32	1	1	1	1	0,43	0,64	0,76	0,77	0,77	0,63
38,66	3,15	0,65	10,53	757,29	0,19	8,51	66251,43	0	0,27	89,83	0	10,17	0	0,25	43,03	24,03	32,84	0	0,49	38,08	61,92	0	0,07	0,64	39,33	60,67	0	0,23	1	0	0	0	0,42	0,09	0,19	0,29	0,29	0,28
38,52	8,74	0,81	1,32	355,76	0,13	3,46	28769,03	0	0,25	100	0	0	0,01	0,33	49,89	19,89	30,22	0,04	0,52	49,14	30,47	20,39	0,01	0,66	47,92	29,58	22,5	0,14	1	0	0	0	0,42	0,12	0,18	0,27	0,27	0,46
31,49	9,08	0,42	19,22	852,96	0,01	1,85	20436,8	0	0,24	100	0	0	0,02	0,76	100	0	0	0,08	0,97	100	0	0	0,17	1	100	0	0	0,31	1	1	1	1	0,42	0,61	0,71	0,77	0,77	0,76
49,13	6,25	0,53	1,54	580,13	0,18	0,26	51228,57	0	0,12	96,58	0	3,42	0,03	0,1	11,44	58,94	29,61	0,04	0,23	19,25	80,75	0	0,1	0,28	21	79	0	0,09	1	0	0	0	0,38	0,04	0,11	0,12	0,12	0,15
0,31	6,46	0,12	8,65	878,03	0,15	9,09	55297,53	0	0,29	96,42	0	3,58	0	0,29	50	0	50	0	0,2	33,11	33,36	33,53	0	0,08	20,25	79,75	0	0	1	1	0	0	0,43	0,43	0,07	0,03	0,03	0,07
7,04	5,48	0,99	11,94	857,72	0,06	2,63	43715,74	0	0,22	100	0	0	0,01	0,2	71,17	13,75	14,58	0	0,16	35,22	53,72	11,06	0	0,12	30,75	69,25	0	0	1	0	0	0	0,41	0,07	0,05	0,04	0,04	0,04
32,32	8,97	0,28	2,13	596,8	0,19	7,97	36810,58	0	0,35	94,5	0	5,5	0	0,61	49,61	9,11	41,28	0,05	0,69	49,78	46,19	4,03	0,21	0,85	49,97	47,72	2,31	0,3	1	1	0	0	0,45	0,55	0,3	0,38	0,38	0,21
26,53	2,21	0,14	7,06	963,6	0,1	6,77	80133,13	0	0,22	100	0	0	0	0,3	50,5	22,58	26,92	0,04	0,46	38,14	50,81	11,06	0,18	0,9	50	50	0	0,39	1	0	0	0	0,41	0,11	0,22	0,43	0,43	0,26
12,59	9,03	0,43	8,22	27,09	0,12	9,86	62316,46	0	0,39	100	0	0	0	0,98	56,42	0	43,58	0,09	1	53	0	47	0,26	1	51,83	0	48,17	0,45	1	1	1	1	0,46	0,69	0,75	0,82	0,82	0,85
5,63	4,13	0,24	11	472,26	0,01	1,17	53172,09	0	0,14	100	0	0	0	0,54	100	0	0	0,06	0,95	100	0	0	0,29	1	100	0	0	0,34	1	1	1	1	0,38	0,53	0,75	0,78	0,78	0,39
24,06	7,41	0,32	18,04	712,66	0,18	1,21	10937,35	0	0,18	97,92	0	2,08	0	0,22	44,22	26,97	28,81	0,07	0,43	38,92	43,42	17,67	0,2	0,64	43,78	53,94	2,28	0,38	1	0	0	0	0,4	0,1	0,21	0,34	0,34	0,17
12,09	9,57	0,98	15,77	416,85	0,1	7,92	79096,39	0	0,38	100	0	0	0	0,98	50	0	50	0,13	1	50	0	50	0,19	1	50	0	50	0,3	1	1	1	1	0,46	0,7	0,73	0,77	0,77	0,27
2,63	5,27	0,03	19,73	702,63	0,07	6,95	30251,79	0	0,25	100	0	0	0	0,23	44,75	15,08	37,83	0	0,16	32,75	65,67	1,58	0	0,14	29,17	70	0,83	0	1	0	0	0	0,42	0,08	0,05	0,05	0,05	0,04
44,95	5,05	0,2	8,51	16,25	0,02	1,64	16946,81	0	0,18	100	0	0	0,01	0,61	100	0	0	0,04	0,97	88,08	0	11,92	0,27	1	69,83	0	30,17	0,56	1	1	1	1	0,4	0,55	0,74	0,85	0,85	0,73
43,63	5,38	0,56	6,86	263,45	0,04	5,84	72359,42	0	0,25	100	0	0	0	0,86	100	0	0	0,07	1	51,58	0	48,42	0,26	1	51,5	0	48,5	0,4	1	1	1	1	0,42	0,64	0,75	0,8	0,8	0,72
42,76	9,52	0,95	19,78	49,48	0,15	4,53	44887,75	0	0,29	99,42	0	0,58	0,01	0,95	50	0	50	0,18	1	50	0	50	0,34	1	50	0	50	0,44	1	1	1	1	0,43	0,71	0,78	0,81	0,81	0,73
48,13	5,45	0,15	17,86	98,07	0,1	8,9	28213,06	0	0,34	100	0	0	0,01	0,89	59,75	0	40,25	0,12	0,99	56,75	0,25	43	0,1	1	51,75	0,83	47,42	0,1	1	1	1	1	0,45	0,67	0,7	0,7	0,7	0,4
3,95	3,53	0,16	18,25	75,92	0	5,04	86738,09	0	0,2	100	0	0	0	0,2	100	0	0	0	0,2	100	0	0	0	0,2	100	0	0	0	1	1	1	1	0,4	0,4	0,4	0,4	0,4	0,41
20,83	0,73	0,88	2,83	192,78	0	6,19	70264	0	0,21	100	0	0	0	0,75	100	0	0	0,01	0,9	100	0	0	0,01	0,96	100	0	0	0,01	1	1	1	1	0,4	0,59	0,64	0,66	0,66	0,61
17,08	3,03	0,51	6,58	574,82	0,05	5,52	24381,78	0	0,23	100	0	0	0	0,98	64,58	0	35,42	0,12	1	54,67	0	45,33	0,46	1	54,25	0	45,75	0,51	1	1	1	1	0,41	0,7	0,82	0,84	0,84	0,38
43,46	1,4	0,77	4,03	933,61	0,09	8,09	59231,52	0	0,23	100	0	0	0	0,53	52	0	48	0,01	0,93	50	0	50	0,02	0,98	50	0	50	0,06	1	1	1	1	0,41	0,51	0,65	0,68	0,68	0,33
3,67	2,13	0,72	16,86	817,8	0,05	4,73	52641,38	0	0,17	100	0	0	0	0,16	70,33	21,5	0	0	0,15	42,22	54,81	2,97	0	0,14	36,14	59,64	4,22	0	1	0	0	0	0,39	0,05	0,05	0,05	0,05	0,02
46,15	9,33	0,51	17,39	493,32	0,06	2,56	99002,73	0	0,28	100	0	0	0,02	0,86	82,08	0	17,92	0,1	1	60,25	0	39,75	0,32	1	51,58	0	48,42	0,38	1	1	1	1	0,43	0,65	0,77	0,79	0,79	0,62
47,01	0,31	0,79	11,73	189,01	0,18	9,06	21289,12	0	0,23	88,75	0	11,25	0	0,32	54,92	25,33	19,75	0	0,39	47,42	45,33	7,25	0,03	0,43	45,44	50,53	4,03	0,01	1	0	0	0	0,41	0,11	0,14	0,14	0,14	0,16
13,14	9,86	0,55	14,19	986,93	0,14	5,09	27548,94	0	0,29	99,67	0	0,33	0	0,32	47,89	12,72	39,39	0,01	0,6	46,39	30,72	22,89	0,16	0,73	45,56	30,97	23,47	0,19	1	0	0	0	0,43	0,11	0,25	0,31	0,31	0,28
28,88	2,17	0,59	12,21	341,3	0,19	1,88	58038,33	0	0,14	80,92	0	19,08	0	0,15	34,03	34,28	31,69	0	0,21	34,17	34,25	31,58	0,08	0,23	16,42	62,92	20,67	0,09	1	0	0	0	0,38	0,05	0,09	0,11	0,11	0,1
2,4	3,18	0,7	0,48	428,08	0,2	0,93	63607,6	0	0,13	72,25	0	27,75	0	0,1	21,33	37,5	41,17	0	0,04	0	100	0	0	0,04	0	100	0	0	1	0	0	0	0,38	0,03	0,01	0,01	0,01	0,04
21,12	4,16	0,08	5,86	803,7	0,19	2,49	3775,95	0	0,18	90,92	0	9,08	0	0,19	43,61	18,53	37,86	0,03	0,31	35,72	35,97	28,31	0,13	0,39	34,47	43,14	22,39	0,17	1	0	0	0	0,39	0,07	0,15	0,19	0,19	0,18
17,81	1,2	0,7	8,41	403,1	0,01	7,58	99413,29	0	0,23	100	0	0	0,01	0,66	100	0	0	0	0,98	100	0	0	0,05	1	100	0	0	0,07	1	1	1	1	0,41	0,55	0,68	0,69	0,69	0,76
4,47	0,48	0,04	8,03	777,44	0,1	1,7	84054,72	0	0,13	100	0	0	0	0,11	23	17,92	59,08	0	0,06	0	80	20	0	0,04	0	100	0	0	1	0	0	0	0,38	0,04	0,02	0,01	0,01	0,02
35,89	9,77	0,22	16,76	302,17	0,18	9,45	71438,92	0	0,38	97,67	0	2,33	0	0,78	50,58	9,5	39,92	0,1	0,87	49,33	23,5	27,17	0,24	0,94	48,53	23,19	28,28	0,43	1	1	0	0	0,46	0,63	0,37	0,46	0,46	0,27
43,93	2,88	0,17	17,77	845,13	0,15	2,73	74824,72	0	0,17	100	0	0	0,01	0,41	48,75	16,83	34,42	0,06	0,44	48,33	51,67	0	0,03	0,63	47,33	52,67	0	0,24	1	0	0	0	0,39	0,16	0,16	0,29	0,29	0,12
4,55	4,59	0,83	7,45	101,8	0,04	8,71	46465,82	0	0,28	100	0	0	0	0,27	96,67	0	0	0	0,26	65,17	34,83	0	0	0,26	61,75	38,25	0	0	1	1	0	0	0,43	0,42	0,09	0,09	0,09	0,06
45,46	3,28	0,58	14,02	326,26	0,08	4,89	19380,3	0	0,22	100	0	0	0	0,82	54,67	0	45,33	0,03	0,95	54,67	3,17	42,17	0,03	0,92	54,69	7,19	38,11	0	1	1	1	1	0,41	0,62	0,66	0,64	0,64	0,27
30,86	3,43	0,02	3,8	549,64	0,03	3,3	96184,3	0	0,21	100	0	0	0,02	0,78	100	0	0	0,08	1	78,17	0	21,83	0,4	1	59,92	0	40,08	0,55	1	1	1	1	0,41	0,62	0,8	0,85	0,85	0,81
9,58	7,56	0,87	14,59	487,35	0,2	6,36	47865,48	0	0,3	94,25	0	5,75	0	0,32	50	0	50	0	0,32	50	0	50	0	0,5	50	0	50	0,01	1	1	1	1	0,43	0,44	0,44	0,5	0,5	0,1
43,25	4,75	0,87	11,42	796,79	0	1,31	34511,99	0	0,19	100	0	0	0,02	0,66	100	0	0	0,04	0,85	100	0	0	0,04	0,91	100	0	0	0,03	1	1	1	1	0,4	0,57	0,63	0,65	0,65	0,67
18,04	1,5	0,48	1,98	893,42	0,18	4,58	94299,65	0	0,18	80,67	0	19,33	0	0,2	44,83	22	33,17	0,02	0,3	33,94	32,11	33,94	0,07	0,31	32,67	34,42	32,92	0,08	1	0	0	0	0,39	0,08	0,12	0,13	0,13	0,65
13,87	6,97	0,45	1,05	335,68	0,01	5,23	82904,44	0	0,35	100	0	0	0,02	0,82	100	0	0	0,03	1	100	0	0	0,15	1	100	0	0	0,24	1	1	1	1	0,46	0,62	0,71	0,75	0,75	0,63
5,4	6,55	0,57	6	195,84	0,09	1,94	1556,21	0	0,17	100	0	0	0	0,17	50	0	50	0	0,17	43,33	0,5	55,5	0	0,16	39,5	8,25	47,75	0	1	1	1	1	0,39	0,39	0,39	0,39	0,39	0,06
13,6	7,37	0,88	5,95	621,05	0,06	9,62	95603,94	0	0,41	100	0	0	0,01	0,95	55,83	0	44,17	0,08	1	50	0	50	0,28	1	50	0	50	0,44	1	1	1	1	0,47	0,67	0,76	0,81	0,81	0,34
6,08	5,59	0,44	11,55	531,89	0,14	8,48	14960,81	0	0,31	99,58	0	0,42	0	0,3	49,47	1,72	48,81	0	0,42	45,67	25,58	28,75	0,08	0,46	41,94	33,28	24,78	0,13	1	1	0	0	0,44	0,43	0,17	0,2	0,2	0,03
33,95	2,76	0,98	19,44	904,65	0,02	6,72	60916,15	0	0,27	100	0	0	0,01	0,86	100	0	0	0,02	1	100	0	0	0,14	1	87	0	13	0,41	1	1	1	1	0,43	0,63	0,71	0,8	0,8	0,8
33,25	2,07	0,18	2,35	158,8	0,11	1,27	61690,16	0	0,17	100	0	0	0,03	0,74	50,83	0,5	48,67	0,14	0,79	51,33	4,92	43,75	0	0,76	51,42	10,17	38,42	0,03	1	1	1	0	0,4	0,63	0,6	0,26	0,26	0,21
21,42	4,33	0,61	13,77	747,65	0,09	2,38	45930,49	0	0,21	100	0	0	0,01	0,29	50,17	22,33	27,5	0	0,36	48,42	22,58	29	0,07	0,4	47,81	21,97	30,22	0,13	1	0	0	0	0,41	0,1	0,14	0,17	0,17	0,16
8,31	5,82	0,78	16,69	359,59	0,02	4,22	93879,1	0	0,29	100	0	0	0,01	0,91	100	0	0	0,06	0,99	96,92	0	3,08	0,11	1	79,17	0	20,83	0,27	1	1	1	1	0,43	0,66	0,7	0,76	0,76	0,07
39,51	5,12	0,15	2,9	890,25	0,12	9,58	7187,56	0	0,33	100	0	0	0	0,45	57,53	1,53	40,94	0,01	0,54	48,89	28,89	22,22	0,07	0,8	48,72	47,06	4,22	0,33	1	1	0	0	0,44	0,49	0,2	0,38	0,38	0,22
44,34	0,62	0,47	15,28	600,86	0,03	8,79	57184,92	0	0,31	100	0	0	0,01	0,74	100	0	0	0,02	0,98	88,5	0	11,5	0,03	1	78,33	0	21,67	0,11	1	1	1	1	0,44	0,59	0,67	0,7	0,7	0,26
15,14	4,66	0,21	10,64	258,33	0,16	4,65	14402,58	0	0,23	97,83	0	2,17	0	0,29	48,67	16,67	34,67	0,04	0,54	48,72	15,97	35,31	0,14	0,87	47,86	15,11	37,03	0,33	1	0	0	0	0,41	0,11	0,23	0,4	0,4	0,24
6,9	4,47	0,2	2,52	689,83	0,04	7,15	73618,58	0	0,28	100	0	0	0	0,27	96,67	3,33	0	0	0,26	59	14,33	26,67	0	0,26	55,64	15,31	29,06	0	1	1	0	0	0,43	0,42	0,09	0,09	0,09	0,4
22,34	0,16	0,12	3,52	287,58	0,02	3,99	40453,88	0	0,18	100	0	0	0	0,6	100	0	0	0,01	0,92	100	0	0	0,06	1	99,33	0	0,67	0,13	1	1	1	1	0,39	0,54	0,66	0,71	0,71	0,12
27,42	6,6	0,97	2,73	839,6	0,19	1,77	98094,63	0	0,18	96,67	0	3,33	0	0,27	44,94	21,36	33,69	0,05	0,5	41,56	41,72	16,72	0,28	0,68	44,86	50,94	4,19	0,46	1	0	0	0	0,4	0,11	0,26	0,38	0,38	0,18
9,12	5,97	0,6	0,18	752,79	0,15	6,41	86372,35	0	0,27	99,25	0	0,75	0	0,28	49,53	2,44	48,03	0	0,4	42,56	25,72	31,72	0,12	0,41	41,25	27	31,75	0,13	1	1	0	0	0,43	0,43	0,18	0,18	0,18	0,33
48,69	6,3	0,9	16,38	213,73	0,08	6,51	66734,07	0	0,33	100	0	0	0,01	0,85	68,58	0	31,42	0,1	0,97	62	0	38	0,11	1	58,08	0	41,92	0,08	1	1	1	1	0,45	0,65	0,69	0,69	0,69	0,42
3,12	9,22	0,79	5,44	917,34	0,02	3,17	72864	0	0,22	100	0	0	0	0,22	92,33	0	0	0	0,21	76,25	8,25	0	0	0,21	71,25	17,75	0	0	1	1	1	0	0,41	0,41	0,4	0,07	0,07	0,06
0,47	1,11	0,94	12,85	565,91	0,08	2,52	71950,45	0	0,12	100	0	0	0	0,1	15,83	37	39,67	0	0,08	7,92	92	0,08	0	0,07	4,17	95,83	0	0	1	0	0	0	0,37	0,03	0,03	0,02	0,02	0,02
6,62	9,41	0,09	9,93	313,03	0,13	0,49	91798,26	0	0,15	100	0	0	0,04	0,2	49,22	21,81	28,97	0	0,52	46,89	41,56	11,56	0,42	0,99	42,33	37	20,67	0,62	1	0	0	0	0,39	0,07	0,31	0,53	0,53	0,02
16,84	3,85	0,77	19,14	592,85	0,16	0,69	87298,27	0	0,15	100	0	0	0,03	0,16	45,31	18,47	36,22	0,01	0,5	40,08	59,92	0	0,36	0,62	41,17	58,83	0	0,39	1	0	0	0	0,39	0,06	0,29	0,34	0,34	0,16
42,51	7,62	0,39	12,08	734,03	0,1	3,64	23986,37	0	0,24	100	0	0	0,01	0,39	52,75	5,33	41,92	0,01	0,45	49,36	31,44	19,19	0,08	0,59	45,19	33,44	21,36	0,19	1	1	0	0	0,42	0,47	0,17	0,26	0,26	0,26
17,36	8,58	0,13	15,14	202,56	0,05	6,01	65715,26	0	0,33	100	0	0	0,01	0,9	88,67	0	11,33	0,08	1	65,92	0	34,08	0,31	1	62,92	0	37,08	0,38	1	1	1	1	0,44	0,66	0,77	0,79	0,79	0,73
14,57	3,01	0,41	13,5	627,89	0,14	6,11	98702,4	0	0,23	100	0	0	0	0,25	46,39	12,89	40,72	0	0,67	43,08	56,92	0	0,27	0,79	45,75	54,25	0	0,33	1	0	0	0	0,41	0,09	0,31	0,37	0,37	0,21
38,14	1,25	0,81	14,99	886,11	0,07	0,64	42827,8	0	0,12	100	0	0	0	0,22	57,42	15	27,58	0,01	0,18	48,33	44,5	7,17	0,03	0,42	41,25	55,42	3,33	0,22	1	0	0	0	0,37	0,08	0,07	0,21	0,21	0,1
12,35	2,79	0,26	1,15	722,28	0,11	3,69	67592,47	0	0,22	100	0	0	0,01	0,25	49,31	7,14	43,56	0	0,26	43,14	25,64	31,22	0,05	0,4	34,56	57,14	8,31	0,15	1	1	0	0	0,41	0,42	0,1	0,18	0,18	0,67
47,65	0,35	0,74	10,92	126,15	0,05	3,8	91221,72	0	0,16	100	0	0	0	0,76	100	0	0	0,03	0,95	100	0	0	0,03	0,97	100	0	0	0	1	1	1	1	0,39	0,6	0,66	0,66	0,66	0,55
18,65	7,01	0,21	16,25	788,5	0,11	8,75	96761,85	0	0,34	100	0	0	0	0,81	59,33	0	40,67	0,03	0,92	49,94	0,11	49,94	0,15	0,97	49,94	0,11	49,94	0,23	1	1	1	1	0,45	0,61	0,69	0,73	0,73	0,27
14,47	7,94	0,96	2,05	73,22	0,1	0,32	35283,07	0	0,13	100	0	0	0,03	0,33	77,83	0	22,17	0,09	0,53	74,42	0	25,58	0,14	0,64	72,58	0	27,42	0,16	1	1	1	1	0,38	0,47	0,56	0,6	0,6	0,22
10,83	0,41	0,79	6,66	467,94	0,1	6,86	50272,3	0	0,2	100	0	0	0	0,17	50,17	24,08	25,75	0	0,39	37,42	50,42	12,17	0,1	0,56	36,92	63,08	0	0,2	1	0	0	0	0,4	0,06	0,16	0,25	0,25	0,03
0,94	8,92	0,16	0,37	384,48	0,09	4,79	50629,35	0	0,25	100	0	0	0	0,23	42,67	12,42	44,92	0	0,22	39,67	20,58	39,75	0	0,21	38,33	23,08	38,58	0	1	0	0	0	0,42	0,08	0,07	0,07	0,07	0,07
45,12	4,82	0,37	0,94	411,35	0,09	1,84	87870,56	0	0,18	100	0	0	0,02	0,31	54,25	13	32,75	0,02	0,39	52,92	28,17	18,92	0,07	0,54	48,72	34,06	17,22	0,22	1	0	0	0	0,4	0,11	0,15	0,25	0,25	0,31
40,25	7,52	0,11	5,33	653,06	0,08	0,6	75956,23	0	0,14	100	0	0	0,02	0,24	73,5	11,33	15,17	0,07	0,37	49,72	33,06	17,22	0,11	0,52	43,69	56,19	0,11	0,31	1	0	0	0	0,39	0,11	0,16	0,28	0,28	0,14
38,96	1,67	0,06	17,43	742,42	0,01	6,44	15393,47	0	0,28	100	0	0	0,01	0,86	100	0	0	0,03	0,97	100	0	0	0,05	1	100	0	0	0,05	1	1	1	1	0,43	0,63	0,67	0,68	0,68	0,62
23,82	3,94	0,67	2,46	512,11	0,1	4,44	37827,51	0	0,21	100	0	0	0,01	0,55	50,42	2,92	46,67	0,01	0,41	49,25	37,25	13,5	0	0,5	50,42	38,58	11	0,04	1	1	0	0	0,41	0,52	0,14	0,18	0,18	0,47
44,67	1,02	0,13	13,87	407,86	0,2	3,75	25482,3	0	0,16	98,42	0	1,58	0	0,27	30,5	27,33	42,17	0,1	0,3	20,67	60,67	18,67	0,02	0,33	20,42	79,58	0	0,09	1	0	0	0	0,39	0,12	0,1	0,14	0,14	0,21
27,88	4,71	0,11	0,09	498	0,13	5,91	20881,04	0	0,25	100	0	0	0	0,36	51,89	0,64	47,47	0,02	0,47	46,89	28,56	24,56	0,13	0,52	44,97	29,14	25,89	0,15	1	1	0	0	0,42	0,46	0,2	0,22	0,22	0,76
20,11	6,11	0,63	17,05	395,46	0,15	6,81	26690,07	0	0,29	98,58	0	1,42	0	0,41	50	0	50	0	0,38	48,56	20,22	31,22	0,04	0,44	42,61	27,78	29,61	0,11	1	1	0	0	0,43	0,47	0,14	0,18	0,18	0,22
37,53	8,15	0,41	3,04	943,28	0,12	3,1	49003,57	0	0,24	100	0	0	0,01	0,3	49,56	19,89	30,56	0,04	0,35	41,97	35,39	22,64	0,02	0,45	41,08	36,42	22,5	0,13	1	0	0	0	0,41	0,11	0,12	0,19	0,19	0,19
42,25	2,66	0,45	5,67	282,21	0,15	6,6	78243,84	0	0,23	100	0	0	0	0,57	50,72	11,89	37,39	0,03	0,62	49,69	32,61	17,69	0	0,66	47	37,08	15,92	0,09	1	0	0	0	0,41	0,2	0,21	0,25	0,25	0,27
23,07	4,28	0,4	4,14	521,99	0,17	8,68	69949,12	0	0,29	98,5	0	1,5	0	0,42	54,17	0	45,83	0	0,4	48,53	23,44	28,03	0,05	0,51	43,86	36,44	19,69	0,1	1	1	0	0	0,43	0,47	0,15	0,2	0,2	0,38
5,81	5,32	0,84	3,91	662,52	0,12	4,1	80553,72	0	0,23	100	0	0	0	0,22	49,89	0,22	49,89	0	0,09	19,08	80,92	0	0	0,08	15,92	84,08	0	0	1	1	0	0	0,41	0,41	0,03	0,03	0,03	0,08
16,24	6,41	0,9	15,37	766	0,04	3,42	6588,36	0	0,3	100	0	0	0,02	0,9	100	0	0	0,12	1	69,08	0	30,92	0,35	1	61,92	0	38,08	0,52	1	1	1	1	0,44	0,68	0,78	0,84	0,84	0,81
32,84	6,8	0,2	7,86	106,97	0,16	2,81	54081,82	0	0,22	98,92	0	1,08	0,01	0,69	50	0	50	0,05	0,9	50	0	50	0,04	0,95	49,94	1,19	48,86	0,05	1	1	1	1	0,41	0,58	0,65	0,67	0,67	0,39
41,27	5,63	0,13	12,58	982,14	0,13	0,35	93299,91	0	0,13	100	0	0	0,01	0,13	34,36	32,94	32,69	0,02	0,28	31,08	68,92	0	0,18	0,51	38,92	61,08	0	0,34	1	0	0	0	0,38	0,05	0,15	0,28	0,28	0,17
30,65	9,95	0,82	11,17	719,94	0,11	8,37	74032,79	0	0,4	100	0	0	0	0,55	50,81	12,81	36,39	0,05	0,66	49,69	28,78	21,53	0,16	0,77	48,22	31,72	20,06	0,18	1	0	0	0	0,47	0,2	0,28	0,31	0,31	0,26
36,49	3,09	0,04	15,87	297,85	0,06	1,98	48409,47	0	0,15	100	0	0	0,01	0,51	61	0	39	0,03	0,81	50	0	50	0,04	0,99	50	0	50	0,15	1	1	1	1	0,39	0,52	0,62	0,71	0,71	0,38
49,81	3,64	0,38	9,62	164,05	0,12	6,06	52268,1	0	0,24	100	0	0	0	0,92	55,83	0	44,17	0,05	1	55,92	0,33	43,75	0,2	0,99	56,08	0,83	43,08	0,06	1	1	1	1	0,41	0,66	0,73	0,68	0,68	0,28
8,15	0,66	0,5	18,21	658,03	0,16	5,86	55951,11	0	0,19	100	0	0	0	0,15	42,83	23,33	33,83	0	0,22	16	84	0	0,07	0,39	25,58	74,42	0	0,16	1	0	0	0	0,4	0,05	0,1	0,18	0,18	0,01
1,9	1,37	0,37	14,26	668,84	0,02	8,05	90439,56	0	0,16	100	0	0	0	0,16	80,33	0	0	0	0,15	49,67	36,33	0	0	0,15	39,83	60,17	0	0	1	1	0	0	0,39	0,39	0,05	0,05	0,05	0,03
49,37	6,71	0,27	14,48	448,96	0,04	3,2	58811,14	0	0,25	100	0	0	0,01	0,94	94,33	0	5,67	0,16	1	51,83	0	48,17	0,29	1	51,83	0	48,17	0,29	1	1	1	1	0,42	0,7	0,76	0,76	0,76	0,43
23,45	4,98	0,81	4,65	990,65	0,02	5,72	64756,54	0	0,25	100	0	0	0	0,95	100	0	0	0,08	1	94,08	0	5,92	0,26	1	56,42	0	43,58	0,33	1	1	1	1	0,42	0,68	0,75	0,78	0,78	0,79
10,54	9,13	0,71	2,66	558,96	0,07	8,28	44282,24	0	0,43	100	0	0	0,01	0,98	82,58	0	17,42	0,08	1	76,5	0	23,5	0,08	1	75,58	0	24,42	0,08	1	1	1	1	0,48	0,68	0,69	0,69	0,69	0,79
10,19	5,02	0,29	15,46	900,79	0,19	7,43	77011,41	0	0,28	97,42	0	2,58	0	0,3	50	0	50	0	0,35	42,25	23,42	34,33	0,09	0,53	41,25	35,33	23,42	0,21	1	1	0	0	0,43	0,43	0,15	0,25	0,25	0,05
47,38	8,38	0,02	19,05	812,77	0,14	7,64	46955,52	0	0,34	99,08	0	0,92	0	0,42	52,89	9,72	37,39	0,02	0,47	43,67	34,83	21,5	0,05	0,67	42,69	37,44	19,86	0,14	1	1	0	0	0,45	0,48	0,17	0,27	0,27	0,25
48,89	3,99	0,49	6,76	913,2	0,13	2,88	64361,68	0	0,19	100	0	0	0,01	0,23	48,42	10	41,58	0,02	0,27	37,83	36,67	25,5	0	0,39	32,64	56,14	11,22	0,1	1	0	0	0	0,4	0,08	0,09	0,16	0,16	0,25
28,66	9,45	0,08	12,35	178,73	0,09	7,09	33744,32	0	0,38	100	0	0	0,01	0,92	50	0	50	0,07	0,98	50	0	50	0,12	1	50	0	50	0,23	1	1	1	1	0,46	0,66	0,7	0,74	0,74	0,38
48,33	9,61	0,63	1,82	868,55	0,04	7,25	88791,17	0	0,4	100	0	0	0,01	0,98	97,33	0	2,67	0,13	1	61,92	0	38,08	0,24	1	58,75	0	41,25	0,33	1	1	1	1	0,47	0,71	0,75	0,78	0,78	0,83
12,83	1,46	0,66	9,33	423,66	0,01	2,78	5080,68	0	0,19	100	0	0	0,01	0,61	100	0	0	0	0,66	100	0	0	0	0,78	100	0	0	0,03	1	1	1	1	0,4	0,54	0,55	0,6	0,6	0,6
14,84	7,47	0,39	18,83	155,1	0,03	7,53	40512,72	0	0,42	100	0	0	0,01	0,99	100	0	0	0,17	1	83,08	0	16,92	0,4	1	72	0	28	0,47	1	1	1	1	0,47	0,72	0,8	0,82	0,82	0,73
41,71	5,21	0,96	15,99	584,98	0,03	7,34	1975,18	0	0,39	100	0	0	0,01	0,95	100	0	0	0,06	1	53,42	0	46,58	0,34	1	53,42	0	46,58	0,5	1	1	1	1	0,47	0,67	0,78	0,83	0,83	0,82
17,66	8	0,02	4,56	453,92	0,11	2,68	21807,35	0	0,24	100	0	0	0,02	0,42	51,64	9,14	39,22	0	0,42	48,61	15,36	36,03	0	0,49	48,58	16,33	35,08	0,03	1	1	0	0	0,42	0,47	0,14	0,18	0,18	0,2
25,84	2,57	0,95	1,42	692,56	0,08	9,42	19789,61	0	0,29	100	0	0	0	0,89	50	0	50	0,05	1	50	0	50	0,17	1	50	0	50	0,45	1	1	1	1	0,43	0,65	0,72	0,82	0,82	0,19
14,07	0,21	0,54	16,57	864,73	0,12	0,39	13111,9	0	0,11	100	0	0	0,01	0,09	15,81	70,97	13,22	0	0,06	2,58	97,42	0	0,01	0,15	11,33	88,67	0	0,08	1	0	0	0	0,37	0,03	0,02	0,08	0,08	0,02
41,01	7,86	0,67	9,01	783,69	0,19	6,16	18726,96	0	0,3	94,92	0	5,08	0	0,37	47,69	8,53	43,78	0,03	0,55	46	31,5	22,5	0,07	0,63	44,61	31,28	24,11	0,17	1	1	0	0	0,43	0,46	0,21	0,27	0,27	0,24
7,35	0,54	0,89	9,75	317,02	0,14	3,5	75580,75	0	0,16	100	0	0	0	0,11	23,61	43,44	32,94	0	0,08	9,17	89,42	1,42	0	0,07	8,83	91,17	0	0	1	0	0	0	0,39	0,04	0,03	0,02	0,02	0,02
26,74	8,04	0,8	14,09	381,62	0,17	2,31	95139,11	0	0,21	98,5	0	1,5	0	0,28	48,75	16,33	34,92	0,05	0,56	42,69	41,11	16,19	0,29	0,72	47,69	44,11	8,19	0,4	1	0	0	0	0,4	0,11	0,28	0,37	0,37	0,24
1,64	7,28	0,62	7,36	506,93	0,15	1,35	68219,32	0	0,15	99,08	0	0,92	0	0,15	46,75	0	53,25	0	0,09	14,17	64,5	21,33	0	0,07	8,75	79,25	12	0	1	1	0	0	0,38	0,38	0,03	0,02	0,02	0,02
36,27	1,72	0,86	7,24	181,1	0,11	0,84	85368,1	0	0,14	100	0	0	0,05	0,49	51	0	49	0,05	0,51	51,58	2,75	45,67	0	0,49	52,33	9,92	37,75	0,02	1	1	1	1	0,4	0,51	0,5	0,51	0,51	0,07
8,54	9,65	0,25	3,34	617,98	0,15	2,21	17441,49	0	0,21	99	0	1	0,01	0,23	48,67	3,33	48	0	0,35	38,89	52,56	8,56	0,16	0,48	36,08	63,92	0	0,2	1	1	0	0	0,41	0,41	0,17	0,23	0,23	0,23
7,53	8,28	0,58	6,5	673,12	0,01	9,22	32848,25	0	0,45	100	0	0	0,01	0,46	100	0	0	0	0,46	100	0	0	0	0,46	100	0	0	0	1	1	1	1	0,48	0,49	0,49	0,49	0,49	0,7
41,99	9,18	0,07	12,97	431,86	0,02	6,25	42327,18	0	0,37	100	0	0	0,01	0,94	100	0	0	0,09	1	100	0	0	0,22	1	78	0	22	0,45	1	1	1	1	0,46	0,68	0,74	0,82	0,82	0,78
35,65	1,3	0,03	5	82,58	0,17	5,14	38168,88	0	0,19	93	0	7	0	0,82	50,33	1	48,67	1,7	0,87	50,25	3,08	46,67	0	0,86	50,14	5,39	44,47	2,72	1	1	1	1	0,4	0,61	0,62	0,63	0,63	0,26
27,13	2,7	0,29	8,85	610,55	0,05	3,59	36209,45	1	0,2	100	0	0	0	0,68	99,92	0,08	0	0,06	0,86	64,42	11,33	24,25	0,14	0,85	54,83	18,42	26,75	0,19	1	1	0	0	0,4	0,58	0,34	0,35	0,85	0,35
34,5	6,86	0,35	3,14	249,34	0,16	6,97	76446,5	1	0,38	100	0	0	0	0,63	50,5	7,17	42,33	0,01	0,83	51,33	10,08	38,58	0,04	0,92	51,08	11,33	37,58	0,25	1	1	0	0	0,46	0,55	0,29	0,39	0,32	0,39
0,71	3,59	0,39	7,7	762,1	0,08	6,29	18078,93	1	0,16	98,33	0	0	0	0,16	22	3,92	56,58	0	0,12	12,75	74,5	12,75	0	0,11	12,08	80	7,92	0	1	1	0	0	0,39	0,39	0,04	0,04	0,02	0,04
15,61	0,82	0,89	0,86	793,32	0,13	6,65	27767,05	1	0,15	100	0	0	0,01	0,6	100	0	0	0	0,71	75,75	0,58	23,67	0,02	0,83	71,5	0,83	27,67	0,02	1	1	1	1	0,39	0,53	0,58	0,62	0,24	0,62
3,54	7,18	0,76	3,72	11,84	0,18	5,62	10374,9	1	0,2	100	0	0	0	0,2	96,67	0	0	0	0,2	96,67	1,67	0	0	0,2	96,67	1,83	0	0	1	1	1	1	0,4	0,4	0,4	0,4	0,42	0,4
19,57	5,66	0,47	16,06	167,5	0,09	1,41	59629,2	1	0,16	100	0	0	0	0,6	50,67	10,08	39,25	0,12	0,78	48,75	15,33	35,92	0,1	0,78	48	17,83	34,17	0,01	1	0	0	0	0,39	0,24	0,29	0,26	0,71	0,26
21,54	2,85	0,84	13,69	58,93	0,16	5,77	49473,88	1	0,19	100	0	0	0	0,78	58	6,33	35,67	0,05	0,82	52,25	12,5	35,25	0	0,8	51,83	15,58	32,58	0	1	1	0	0	0,4	0,61	0,28	0,27	0,75	0,27
45,62	7,78	0,24	0,55	389,97	0,01	9,76	56272,02	1	0,5	100	0	0	0	0,77	100	0	0	0,01	0,87	100	0	0	0,03	0,94	100	0	0	0,19	1	1	1	1	0,5	0,59	0,63	0,71	0,77	0,71
15,38	6,67	0,65	12,64	976,39	0,08	7,8	37221,38	1	0,32	100	0	0	0	0,82	62,33	1,83	35,83	0,02	0,89	52,17	7,75	40,08	0,18	0,9	49,44	8,03	42,53	0,33	1	1	1	1	0,44	0,62	0,69	0,74	0,78	0,74
9,94	8,68	0,17	16,44	538,69	0,04	0,88	22562,97	1	0,15	100	0	0	0	0,58	99,42	0,58	0	0,13	0,81	75,92	8,42	15,67	0,11	0,85	69,67	11,25	19,08	0,11	1	1	1	0	0,38	0,57	0,64	0,32	0,65	0,32
25,57	5,15	0,64	14,9	87,78	0,13	3,56	97204,89	1	0,21	100	0	0	0	0,85	55,5	0,42	44,08	0,07	0,91	52,75	5,17	42,08	0,18	0,91	51,58	6,92	41,5	0,01	1	1	1	1	0,4	0,64	0,69	0,64	0,76	0,64
25,06	4,05	0,52	19,34	377,7	0,03	9,37	69056,11	1	0,28	100	0	0	0	0,9	100	0	0	0,08	0,96	69,25	0,75	30	0,24	0,98	67,17	1,92	30,92	0,4	1	1	1	1	0,43	0,66	0,73	0,79	0,82	0,79
11,07	3,24	0,54	4,83	243,76	0,03	2,34	54677,31	1	0,18	100	0	0	0,02	0,57	100	0	0	0,08	0,91	73	0,83	26,17	0,26	0,94	70,5	2,5	27	0,38	1	1	1	1	0,4	0,55	0,72	0,77	0,75	0,77
20,56	8,78	0,53	4,92	832,75	0,1	8,94	11577,18	1	0,36	100	0	0	0	0,65	49,31	0,97	49,72	0,01	0,68	48,36	21,78	29,86	0,03	0,75	48,22	22,56	29,22	0,05	1	1	0	0	0,45	0,55	0,24	0,27	0,35	0,27
33,48	4,93	0,71	14,39	481,67	0,16	0,45	2893,8	1	0,12	81,75	0	15,58	0	0,09	15	30,17	54,83	0	0,08	4,25	95,75	0	0,02	0,13	10,5	89,5	0	0,04	1	0	0	0	0,37	0,03	0,03	0,06	0,13	0,06
22,56	1,87	0,92	17,66	546,31	0,13	7,69	62733,76	1	0,18	100	0	0	0	0,12	31,89	49,31	18,81	0	0,37	32,25	67,75	0	0,04	0,6	40	60	0	0,08	1	0	0	0	0,39	0,04	0,14	0,23	0,27	0,23
6,34	0,87	0,31	5,29	346,71	0,19	8,33	32058,03	1	0,11	100	0	0	0	0,11	95,25	1,42	0	0	0,11	85,83	8	0	0	0,11	78,5	12,83	0	0	1	1	1	0	0,37	0,37	0,37	0,04	0,02	0,04
30,1	5,71	0,83	0,64	308,4	0,07	1,03	14101,76	1	0,19	100	0	0	0,05	0,37	59,83	0	40,17	0,04	0,82	49,69	10,36	39,94	0,25	0,91	47,86	11,78	40,36	0,29	1	1	0	0	0,41	0,47	0,36	0,4	0,65	0,4
37,84	6,52	0,19	11,64	606,9	0,01	5,67	85793,54	1	0,31	100	0	0	0	0,79	100	0	0	0,04	0,94	100	0	0	0,14	0,98	100	0	0	0,28	1	1	1	1	0,44	0,61	0,69	0,75	0,8	0,75
26,3	9,92	0,47	7,62	273	0,07	4,24	3263,19	1	0,28	100	0	0	0	0,84	55,92	4,42	39,67	0,17	0,94	53,25	9,58	37,17	0,4	0,97	51,58	12,08	36,33	0,33	1	1	1	0	0,43	0,67	0,78	0,43	0,89	0,43
8,99	6,21	0,06	6,31	32,89	0,07	3,88	77690,17	1	0,26	100	0	0	0	0,28	86,17	0	13,83	0	0,27	74,08	12,08	13,83	0	0,26	68,33	17,83	13,83	0	1	1	0	0	0,42	0,43	0,09	0,09	0,73	0,09
33,65	6,08	0,44	9,41	458,96	0,07	9,15	84460,84	1	0,32	100	0	0	0	0,87	64,08	2,08	33,83	0,08	0,92	55,33	12	32,67	0,4	0,92	52,08	16,25	31,67	0,23	1	1	0	0	0,44	0,65	0,44	0,38	0,88	0,38
29,61	4,63	0,67	18,52	685,33	0,06	1,52	78567,36	1	0,16	100	0	0	0	0,7	65,42	2	32,58	0,19	0,83	50,67	18,33	31	0,16	0,81	49,83	21,58	28,58	0,01	1	1	0	0	0,39	0,63	0,33	0,27	0,66	0,27
34,93	7,21	0,59	14,77	967,23	0,09	3,84	69614,39	1	0,23	100	0	0	0	0,2	51,31	23,89	24,81	0	0,22	22,75	77,25	0	0,11	0,37	28,5	71,5	0	0,11	1	0	0	0	0,41	0,07	0,11	0,16	0,36	0,16
28,41	8,25	0,93	8,74	238,35	0,01	2,08	81891,45	1	0,21	100	0	0	0	0,66	100	0	0	0,05	0,87	100	0	0	0,1	0,91	100	0	0	0,15	1	1	1	1	0,4	0,57	0,65	0,69	0,72	0,69
4,11	6,17	0,46	19,51	525,42	0,17	3,36	51676,09	1	0,16	98,58	0	0,92	0	0,14	30,5	18	51,5	0	0,11	14	65,33	20,67	0	0,1	13,25	65,92	20,83	0	1	0	0	0	0,39	0,05	0,04	0,03	0,02	0,03
11,33	7,11	0,1	13,42	938,54	0,03	4,48	12496,56	1	0,27	100	0	0	0	0,74	100	0	0	0,04	0,96	91,75	1,25	7	0,25	0,98	80,5	2,75	16,75	0,35	1	1	1	1	0,42	0,59	0,73	0,78	0,71	0,78
34,79	0,58	0,44	0,3	972,86	0,07	5,3	8505,38	1	0,12	100	0	0	0	0,56	100	0	0	0,01	0,69	100	0	0	0,01	0,76	89,5	0	10,5	0,01	1	1	1	1	0,37	0,52	0,57	0,59	0,31	0,59
1,04	4,42	0,66	17,59	278,1	0,11	5,37	35727,59	1	0,16	98	0	0	0	0,15	19,17	42,67	38,17	0	0,13	16,17	54,33	29,33	0	0,13	14,83	61,08	23,92	0	1	0	0	0	0,39	0,05	0,04	0,04	0,4	0,04
40,76	3,81	0,26	4,72	54,98	0,08	7,88	97711,44	1	0,2	100	0	0	0	0,73	76,08	0	23,92	0,03	0,91	52,83	2,08	45,08	0,17	0,96	52,08	5,5	42,42	0,29	1	1	1	1	0,4	0,59	0,69	0,75	0,85	0,75
5,22	3,49	0,85	17,26	948,75	0,17	9,5	23321,27	1	0,24	99,92	0	0,08	0	0,2	40,44	21,69	37,86	0	0,16	24,78	48,03	27,19	0	0,13	15,94	63,53	20,53	0	1	0	0	0	0,41	0,07	0,05	0,04	0,02	0,04
37,12	9,27	0,91	6,91	442,71	0,16	7,19	13390,48	1	0,34	99,17	0	0,83	0	0,71	47,25	24,17	28,58	0,03	0,4	45,42	54,58	0	0,03	0,39	44,58	55,42	0	0,04	1	0	0	0	0,45	0,25	0,14	0,14	0,33	0,14
27,62	6,36	0,72	2,27	116,65	0,03	7,74	22874,19	1	0,27	100	0	0	0	0,68	100	0	0	0,03	0,96	81,33	0	18,67	0,32	0,99	77,33	2,5	20,17	0,46	1	1	1	1	0,42	0,57	0,76	0,82	0,82	0,82
18,86	7,8	0,74	11,26	268,78	0,07	3,01	60206,4	1	0,22	100	0	0	0	0,83	56,5	4,58	38,92	0,17	0,89	52,75	10,67	36,58	0,47	0,88	51,17	13,5	35,33	0,42	1	1	0	0	0,41	0,67	0,45	0,43	0,84	0,43
34,22	8,49	0,49	4,2	137,78	0,02	2,92	29284,18	1	0,27	100	0	0	0	0,56	100	0	0	0,02	0,94	100	0	0	0,29	0,98	100	0	0	0,47	1	1	1	1	0,42	0,53	0,74	0,82	0,8	0,82
2,86	1,81	0,22	1,65	147,84	0,06	7,4	6135,17	1	0,12	100	0	0	0	0,12	97,5	0,83	0	0	0,12	97,5	2,5	0	0	0,12	97,5	2,5	0	0	1	1	1	1	0,37	0,37	0,37	0,37	0,05	0,37
19,92	5,87	0,33	10,25	42,82	0,19	2,25	81011,23	1	0,19	97,67	0	2,33	0	0,73	48,58	7,33	44,08	0,08	0,85	48,25	10,67	41,08	0,09	0,86	48,92	12,33	38,75	0,08	1	1	0	0	0,4	0,6	0,31	0,31	0,65	0,31
36,87	5,78	0,35	5,58	771,66	0,05	8,84	45275,43	1	0,29	100	0	0	0	0,87	97,5	0,25	2,25	0,07	0,96	65,75	2,92	31,33	0,44	0,99	64,33	4,08	31,58	0,54	1	1	1	1	0,43	0,65	0,8	0,84	0,78	0,84
15,85	1,91	0,09	12,15	501,94	0,07	9,66	71038,82	1	0,18	100	0	0	0	0,66	90,17	3,5	6,33	0,01	0,85	58,58	18,5	22,92	0,08	0,83	55,42	21,67	22,92	0,18	1	1	0	0	0,4	0,56	0,31	0,34	0,8	0,34
21,84	9,37	0,94	9,26	958,31	0,18	3,93	56610,5	1	0,21	89,58	0	10,42	0	0,21	26,5	39,08	34,42	0,05	0,44	30,92	69,08	0	0,11	0,62	38	62	0	0,12	1	0	0	0	0,4	0,09	0,19	0,25	0,27	0,25
9,25	2,4	0,6	14,69	223,16	0,04	9,73	16474,07	1	0,23	100	0	0	0	0,23	99,17	0,83	0	0	0,21	60,83	24,75	14,42	0	0,2	55,58	34,42	10	0	1	1	0	0	0,41	0,41	0,07	0,07	0,83	0,07
2,16	8,53	0,71	10,82	873,37	0,12	5,95	4200,59	1	0,22	100	0	0	0	0,16	24,75	44,92	30,33	0	0,07	12,5	87,5	0	0	0,06	8,92	91,08	0	0	1	0	0	0	0,41	0,05	0,02	0,02	0,04	0,02
31,66	0,91	0,3	16,97	211,04	0,14	5,57	79727,41	1	0,14	100	0	0	0	0,2	46,58	20,75	32,67	0	0,18	42,92	44,25	12,83	0	0,16	41,75	50,08	8,17	0	1	0	0	0	0,38	0,07	0,06	0,05	0,24	0,05
43,03	8,88	0,57	15,6	679,1	0,2	5,18	84885,97	1	0,22	88	0	12	0	0,22	29,5	42,58	27,92	0,01	0,46	40,31	47,64	12,06	0,09	0,62	43,5	56,5	0	0,15	1	0	0	0	0,41	0,08	0,18	0,26	0,18	0,26
22,77	7,91	0,27	18,73	929,39	0,08	4,84	89310,87	1	0,25	100	0	0	0	0,6	53,83	13,92	32,25	0,06	0,59	49,75	44,33	5,92	0,1	0,65	50,17	46,33	3,5	0,1	1	0	0	0	0,42	0,22	0,23	0,25	0,33	0,25
29,89	0,97	0,18	9,82	849,63	0,06	9,2	49863,55	1	0,15	100	0	0	0	0,44	98	1,83	0	0,01	0,73	63	17,83	19,17	0,02	0,75	58,58	22,25	19,17	0,02	1	1	0	0	0,38	0,48	0,25	0,26	0,66	0,26
39,72	4,09	0,99	7,94	351,77	0,06	5,44	29865,63	1	0,25	100	0	0	0	0,78	68,17	1,33	30,5	0,08	0,9	53,33	17,33	29,33	0,36	0,88	51,67	19,75	28,58	0,29	1	1	0	0	0,42	0,62	0,42	0,39	0,68	0,39
49,54	7,33	0,5	9,18	330,71	0,1	8,13	5642,38	1	0,34	100	0	0	0	0,83	67,83	6,17	26	0,1	0,91	62,17	11,33	26,5	0,18	0,9	59,17	13,75	27,08	0,16	1	1	0	0	0,45	0,64	0,36	0,35	0,76	0,35
32,69	0,38	0,4	6,2	822,36	0,04	4,34	81401,52	1	0,13	100	0	0	0	0,36	100	0	0	0,02	0,61	93,67	6,33	0	0,01	0,69	79,67	20,33333333	0	0,005741955	1	1	1	1	0,38	0,46	0,54	0,56	0,62	0,56
44,18	7,06	0,73	6,35	217,55	0,17	1,55	24870,13	1	0,18	93,5	0	6,5	0	0,33	45,03	23,28	31,69	0,02	0,6	43,42	30	26,58	0,13	0,66	43,78	32,86	23,36	0,24	1	0	0	0	0,39	0,12	0,24	0,3	0,07	0,3
28,13	8,1	0,74	18,32	641,79	0,09	9,95	53715,13	1	0,34	100	0	0	0	0,72	51,67	9,58	38,75	0,01	0,71	46,39	28,81	24,81	0,03	0,73	45,39	29,56	25,06	0,04	1	1	0	0	0,45	0,58	0,25	0,26	0,75	0,26
37,61	1,55	0,61	18,95	24,07	0,12	8,4	92751	1	0,18	100	0	0	0	0,67	54,75	1	41,08	0,03	0,84	54,33	9,58	36,08	0,03	0,83	49,5	14,75	35,75	0,06	1	1	1	0	0,39	0,57	0,62	0,3	0,7	0,3
40,42	6,77	0,83	18,44	569,45	0,11	4,04	9979,17	1	0,23	100	0	0	0	0,59	49,75	19,25	31	0,07	0,52	47,75	45,17	7,08	0,06	0,57	47,58	47,58	4,83	0,07	1	0	0	0	0,41	0,22	0,19	0,21	0,23	0,21
36,66	3,75	0,23	16,15	648,32	0,19	4,29	33415,67	1	0,2	99,25	0	0,75	0	0,16	31,17	37,92	30,92	0,01	0,42	32,89	50,81	16,31	0,09	0,48	33,03	49,19	17,78	0,14	1	0	0	0	0,4	0,06	0,17	0,21	0,25	0,21
32,01	8,62	0,91	10,11	517,84	0,12	5,34	90739,06	1	0,29	100	0	0	0	0,5	46,33	20,25	33,42	0,02	0,64	49,17	21,67	29,17	0,04	0,76	48,61	21,94	29,44	0,04	1	0	0	0	0,43	0,17	0,23	0,27	0,25	0,27
41,46	2,33	0,62	0,75	5,57	0,06	4,39	47422,68	1	0,34	100	0	0	0,01	0,6	99,83	0	0,17	0,01	0,83	58,5	0	41,5	0,05	0,93	60,42	2,5	37,08	0,11	1	1	1	1	0,45	0,54	0,63	0,68	0,84	0,68
1,39	8,43	0,52	13,26	171,87	0,19	8,15	83531,17	1	0,24	98,83	0	1,17	0	0,22	54,17	42,17	0	0	0,21	43,42	56,58	0	0	0,21	40,5	59,5	0	0	1	0	0	0	0,41	0,07	0,07	0,07	0,07	0,07
39,24	8,84	0,69	13,6	92,53	0,03	0,72	74371,75	1	0,17	100	0	0	0,03	0,58	100	0	0	0,15	0,84	76,58	0	23,42	0,27	0,94	65,33	0	34,67	0,39	1	1	1	1	0,4	0,58	0,7	0,77	0,82	0,77
29,33	8,33	0,07	7,52	728,85	0,17	5,47	63155,06	1	0,21	99,08	0	0,92	0	0,38	42,81	21,64	35,56	0,01	0,57	48,94	36,78	14,28	0,11	0,7	45,83	54,17	0	0,14	1	0	0	0	0,4	0,13	0,23	0,28	0,31	0,28
30,45	2,51	0,42	18,66	142,39	0,18	3,26	7323,61	1	0,16	99,17	0	0,83	0	0,37	44,06	13,56	42,39	0,02	0,49	41,83	22,17	36	0	0,47	40,86	26,03	33,11	0	1	0	0	0	0,39	0,13	0,16	0,16	0,16	0,16
16,4	4,87	0,37	8,92	321,5	0,17	7,28	43343,68	1	0,24	100	0	0	0	0,42	47,08	8,67	44,25	0	0,51	42,33	33,75	23,92	0,01	0,54	40,39	51,06	8,56	0,06	1	1	0	0	0,41	0,48	0,17	0,2	0,19	0,2
35,24	4,38	1	3,43	463,39	0,14	4,91	68680,31	1	0,32	100	0	0	0,02	0,78	58,75	7,42	33,83	0,06	0,87	55,67	9,83	34,5	0,08	0,94	54,75	10,83	34,42	0,26	1	1	1	0	0,45	0,61	0,65	0,4	0,28	0,4
45,84	4,52	0,75	13,16	828,15	0,17	9,82	82476,84	1	0,26	100	0	0	0	0,28	38,75	21,67	39,58	0	0,51	47,22	30,97	21,81	0,05	0,6	44,67	49,33	6	0,07	1	0	0	0	0,42	0,09	0,19	0,22	0,23	0,22
35,44	7,7	0,85	10,3	698,17	0,05	4,98	31795,94	1	0,3	100	0	0	0	0,84	97,08	0,08	2,83	0,09	0,94	62,67	2,58	34,75	0,09	0,97	61,08	3,92	35	0,1	1	1	1	1	0,43	0,64	0,68	0,69	0,79	0,69
23,58	6,91	0,77	17,95	292,22	0,05	9,26	38459,18	1	0,33	100	0	0	0	0,89	91,25	1,67	7,08	0,17	0,96	76,5	5,17	18,33	0,26	0,99	71,17	8	20,83	0,26	1	1	1	1	0,44	0,69	0,74	0,75	0,87	0,75
46,65	2,36	0,32	10,74	534,75	0,09	6,9	94756,25	1	0,19	100	0	0	0	0,69	60,67	10,33	29	0,03	0,79	51,25	20	28,75	0,04	0,78	49,83	22,5	27,67	0,02	1	0	0	0	0,4	0,24	0,27	0,27	0,66	0,27
13,43	4,24	0,1	12,48	113,41	0,18	4,15	65086,66	1	0,21	100	0	0	0	0,83	53,83	8,25	37,92	0,09	0,89	56,33	9,17	34,5	0,17	0,9	54,08	15,08	30,83	0,03	1	1	1	0	0,41	0,64	0,69	0,31	0,68	0,31
24,9	1,05	0,75	8,32	632,54	0,15	2,98	15920,69	1	0,12	98,33	0	0	0	0,29	43,22	25,89	30,89	0,01	0,24	34,86	53,36	11,78	0,02	0,21	25,5	64,5	10	0,02	1	0	0	0	0,37	0,1	0,09	0,08	0,08	0,08
16,5	9,82	0,31	4,31	807,02	0,05	1,12	61172,28	1	0,17	100	0	0	0	0,6	66,67	6,08	27,25	0,13	0,84	54,83	14,58	30,58	0,14	0,85	52,08	17,17	30,75	0,15	1	1	0	0	0,39	0,57	0,33	0,33	0,72	0,33
4,82	8,19	0,36	17,17	122,74	0,13	1,62	41712,1	1	0,16	99,17	0	0,83	0	0,15	41,17	17,08	41,58	0	0,14	31,75	33,67	32,25	0	0,13	28,25	43	28,42	0	1	0	0	0	0,39	0,05	0,05	0,04	0,05	0,04
24,32	1,17	0,46	15,63	19,53	0,14	1,08	31416,7	1	0,12	98	0	0	0	0,36	46,33	0,83	46,33	0,02	0,35	46,92	18,17	34,92	0	0,31	42,25	29,33	28,42	0	1	1	0	0	0,37	0,46	0,12	0,1	0,67	0,1
46,42	6,02	0,28	7,15	556,08	0,14	4,71	4731,57	1	0,25	100	0	0	0	0,6	48,31	6,81	44,89	0,04	0,61	45,28	45,53	9,19	0,05	0,66	44,94	49,03	6,03	0,04	1	1	0	0	0,42	0,55	0,22	0,24	0,17	0,24
47,99	1,77	0,93	5,16	708,09	0,16	1,46	39284,56	1	0,12	98,33	0	0	0	0,19	57,72	3,89	38,39	0	0,3	51,92	45,92	2,17	0,1	0,48	52,25	47,17	0,58	0,04	1	1	0	0	0,37	0,4	0,14	0,17	0,21	0,17
20,39	2,49	0,56	9,54	737,36	0,04	0,99	89892,3	1	0,15	100	0	0	0,01	0,47	97,33	1	0	0,05	0,57	60,33	15,33	24,33	0	0,53	52,42	27,08	20,5	0	1	1	0	0	0,39	0,51	0,19	0,18	0,88	0,18
10,42	3,37	0,92	19,58	252,88	0,11	3,05	18409,69	1	0,18	100	0	0	0	0,64	50,5	10	39,5	0,05	0,66	47,92	19,08	33	0	0,61	46,92	25,75	27,33	0	1	0	0	0	0,39	0,23	0,22	0,2	0,84	0,2
25,35	5,94	0,33	10,02	909,58	0	8,23	25866,85	1	0,34	100	0	0	0	0,71	100	0	0	0,03	0,91	100	0	0	0,05	0,94	100	0	0	0,09	1	1	1	1	0,45	0,58	0,65	0,68	0,71	0,68
22,07	9,71	0,3	11,82	62,95	0,05	6,57	8186,62	1	0,33	100	0	0	0	0,88	87,83	0	12,17	0,13	0,97	68,33	3,17	28,5	0,3	0,99	66,58	5	28,42	0,36	1	1	1	1	0,44	0,67	0,76	0,78	0,75	0,78
11,85	1,97	0,19	11,3	924,75	0,17	2,05	39786,98	1	0,14	98,33	0	0	0,01	0,09	13,83	62,67	23,5	0	0,32	29,67	70,33	0	0,07	0,59	42	58	0	0,15	1	0	0	0	0,38	0,03	0,13	0,25	0,35	0,25
31,16	3,34	0,69	8,12	995,54	0,14	7,49	41323,09	1	0,22	100	0	0	0	0,72	61,69	12,03	26,28	0,01	0,49	55,08	40	4,92	0	0,42	53,92	41	5,08	0	1	0	0	0	0,41	0,24	0,16	0,14	0,28	0,14
19,04	3,69	0,35	1,74	954,47	0,02	0,53	30810,94	1	0,14	100	0	0	0,03	0,3	100	0	0	0,03	0,66	100	0	0	0,24	0,89	90,5	0	9,5	0,37	1	1	1	1	0,39	0,45	0,63	0,75	0,79	0,75
11,56	2,27	0,96	4,42	133,39	0,18	8,99	88416,87	1	0,15	100	0	0	0	0,76	58,08	0,83	38,25	0,03	0,86	55,58	8,42	36	0,26	0,94	55,08	9,08	35,83	0,27	1	1	1	1	0,38	0,6	0,7	0,74	0,69	0,74
29,08	0,25	0,25	15,06	477,52	0,12	7,84	9209,59	1	0,14	100	0	0	0	0,13	26,39	46,64	26,97	0	0,32	30,92	46,33	22,75	0,05	0,35	29,92	50	20,08	0,06	1	0	0	0	0,38	0,04	0,13	0,14	0,18	0,14
32,22	3,89	0,87	12,77	39,4	0,01	8,55	11887,65	1	0,29	100	0	0	0	0,84	100	0	0	0,03	0,94	100	0	0	0,07	0,97	100	0	0	0,42	1	1	1	1	0,43	0,62	0,67	0,8	0,86	0,8
19,28	2,63	0,05	10,4	366,09	0,13	9,91	2356,8	1	0,2	100	0	0	0	0,54	48,86	0,78	50,36	0,02	0,66	40,61	26,28	33,11	0,04	0,52	44,17	46,75	9,08	0,03	1	1	0	0	0,4	0,52	0,23	0,18	0,46	0,18
24,56	7,65	0,05	1,23	227,08	0,16	8,6	92291,41	1	0,49	100	0	0	0,01	0,91	58,97	0,39	40,64	0,12	0,94	54,58	9,17	36,25	0,33	0,93	53,83	11,33	34,83	0,29	1	1	1	0	0,5	0,68	0,76	0,41	0,28	0,41
46,88	2,02	0,64	3,24	638,82	0,03	2,16	9676,45	1	0,16	100	0	0	0	0,37	100	0	0	0,01	0,88	85,42	0	14,58	0,17	0,94	80,25	1,33	18,42	0,33	1	1	1	1	0,39	0,46	0,68	0,75	0,66	0,75
7,85	1,6	0,28	13,09	233,47	0,08	0,76	26458,36	1	0,13	98,33	0	0	0	0,11	31,83	13,67	34,33	0	0,09	11,58	68,42	17,67	0	0,08	8,03	88,11	3,86	0	1	0	0	0	0,38	0,04	0,03	0,03	0,03	0,03
26,12	0,77	0,34	19,89	372,04	0,06	2,42	67139,3	1	0,13	100	0	0	0	0,56	95,83	3,33	0	0,02	0,56	76,25	23,75	0	0	0,53	71,25	28,75	0	0	1	1	0	0	0,38	0,53	0,19	0,18	0,22	0,18
40,06	2,95	0,55	3,62	436,89	0,15	9,33	34829,03	1	0,17	100	0	0	0	0,75	60,25	0	39,75	0,02	0,71	46,81	34,81	18,39	0,04	0,69	44,94	40,86	14,19	0,04	1	1	0	0	0,39	0,59	0,25	0,25	0,28	0,25
18,36	5,52	0,68	5,72	68,3	0,12	7,05	57645,59	1	0,28	100	0	0	0	0,57	49,58	0,42	49,67	0,03	0,82	50,08	7,5	42,42	0,02	0,87	51	8,5	40,5	0,02	1	1	1	1	0,43	0,53	0,61	0,63	0,77	0,63
38,66	3,15	0,65	10,53	757,29	0,19	8,51	66251,43	1	0,17	100	0	0	0	0,78	53,83	11,67	34,5	0,06	0,85	53,92	12,25	33,83	0,08	0,83	52,58	14,83	32,58	0	1	0	0	0	0,39	0,28	0,31	0,28	0,29	0,28
38,52	8,74	0,81	1,32	355,76	0,13	3,46	28769,03	1	0,27	100	0	0	0	0,76	55,5	2	42,5	0,15	0,91	54	8,58	37,42	0,21	0,95	53,42	10,33	36,25	0,42	1	1	1	0	0,42	0,64	0,71	0,46	0,27	0,46
31,49	9,08	0,42	19,22	852,96	0,01	1,85	20436,8	1	0,18	100	0	0	0	0,62	100	0	0	0,05	0,86	100	0	0	0,16	0,95	100	0	0	0,34	1	1	1	1	0,39	0,56	0,67	0,76	0,77	0,76
49,13	6,25	0,53	1,54	580,13	0,18	0,26	51228,57	1	0,13	76,42	0	22,08	0,03	0,09	17,56	46,72	35,72	0	0,15	16,67	83,33	0	0,12	0,3	23,58	76,42	0	0,15	1	0	0	0	0,39	0,03	0,09	0,15	0,12	0,15
0,31	6,46	0,12	8,65	878,03	0,15	9,09	55297,53	1	0,22	98,33	0	0	0	0,21	84,83	9	0	0	0,21	55,83	30,67	0	0	0,2	44,58	53,92	0	0	1	1	0	0	0,41	0,4	0,07	0,07	0,03	0,07
7,04	5,48	0,99	11,94	857,72	0,06	2,63	43715,74	1	0,21	100	0	0	0	0,19	66	9,33	23,83	0	0,12	44,42	54,92	0,67	0	0,11	25,83	74,17	0	0	1	1	0	0	0,4	0,4	0,04	0,04	0,04	0,04
32,32	8,97	0,28	2,13	596,8	0,19	7,97	36810,58	1	0,49	100	0	0	0,01	0,9	56,75	6,75	36,5	0,1	0,65	55,42	40,25	4,33	0,03	0,6	54,08	43,42	2,5	0,03	1	1	0	0	0,5	0,67	0,23	0,21	0,38	0,21
26,53	2,21	0,14	7,06	963,6	0,1	6,77	80133,13	1	0,16	100	0	0	0	0,49	51,83	3,75	44,42	0,01	0,68	42,53	23,03	34,44	0,14	0,67	42,06	30,56	27,39	0,12	1	1	0	0	0,39	0,5	0,27	0,26	0,43	0,26
12,59	9,03	0,43	8,22	27,09	0,12	9,86	62316,46	1	0,38	100	0	0	0	0,91	50,08	0	49,92	0,09	0,96	50,5	5	44,5	0,46	0,98	50,33	6,5	43,17	0,58	1	1	1	1	0,46	0,67	0,81	0,85	0,82	0,85
5,63	4,13	0,24	11	472,26	0,01	1,17	53172,09	1	0,16	100	0	0	0	0,16	100	0	0	0	0,16	100	0	0	0	0,16	100	0	0	0	1	1	1	1	0,39	0,39	0,39	0,39	0,78	0,39
24,06	7,41	0,32	18,04	712,66	0,18	1,21	10937,35	1	0,14	94,25	0	5,75	0	0,12	24,67	26,67	48,67	0,01	0,25	20,33	79,67	0	0,08	0,41	29,67	70,33	0	0,11	1	0	0	0	0,38	0,04	0,11	0,17	0,34	0,17
12,09	9,57	0,98	15,77	416,85	0,1	7,92	79096,39	1	0,32	100	0	0	0	0,65	51,08	10,17	38,25	0,03	0,83	49,64	22,14	28,22	0,13	0,7	50,42	46,67	2,92	0,09	1	0	0	0	0,44	0,23	0,32	0,27	0,77	0,27
2,63	5,27	0,03	19,73	702,63	0,07	6,95	30251,79	1	0,18	100	0	0	0	0,18	51,58	1,42	47	0	0,16	23,83	35,42	40,75	0	0,12	13,89	77,64	8,47	0	1	1	0	0	0,39	0,39	0,05	0,04	0,05	0,04
44,95	5,05	0,2	8,51	16,25	0,02	1,64	16946,81	1	0,2	100	0	0	0,01	0,63	100	0	0	0,06	0,92	96,42	0	3,58	0,21	0,96	73,42	0	26,58	0,23	1	1	1	1	0,4	0,56	0,71	0,73	0,85	0,73
43,63	5,38	0,56	6,86	263,45	0,04	5,84	72359,42	1	0,29	100	0	0	0	0,73	100	0	0	0,04	0,93	84,83	1,92	13,25	0,18	0,98	81,67	2,58	15,75	0,2	1	1	1	1	0,43	0,59	0,7	0,72	0,8	0,72
42,76	9,52	0,95	19,78	49,48	0,15	4,53	44887,75	1	0,22	98,5	0	1,5	0	0,78	49,39	0,72	49,72	0,05	0,92	49,94	7,03	43,03	0,14	0,94	49,97	8,14	41,89	0,26	1	1	1	1	0,41	0,61	0,69	0,73	0,81	0,73
48,13	5,45	0,15	17,86	98,07	0,1	8,9	28213,06	1	0,28	100	0	0	0	0,83	52,42	4,5	43,08	0,05	0,89	51,5	8,75	39,75	0,14	0,9	51,25	10,92	37,83	0,29	1	1	1	0	0,43	0,63	0,68	0,4	0,7	0,4
3,95	3,53	0,16	18,25	75,92	0	5,04	86738,09	1	0,23	100	0	0	0	0,23	100	0	0	0	0,23	100	0	0	0	0,23	100	0	0	0	1	1	1	1	0,41	0,41	0,41	0,41	0,4	0,41
20,83	0,73	0,88	2,83	192,78	0	6,19	70264	1	0,12	100	0	0	0	0,5	100	0	0	0	0,68	100	0	0	0,02	0,82	100	0	0	0,01	1	1	1	1	0,38	0,5	0,57	0,61	0,66	0,61
17,08	3,03	0,51	6,58	574,82	0,05	5,52	24381,78	1	0,22	100	0	0	0,01	0,66	96,92	0,08	3	0,09	0,84	55,5	15,17	29,33	0,37	0,83	52,83	18,5	28,67	0,32	1	1	0	0	0,41	0,58	0,41	0,38	0,84	0,38
43,46	1,4	0,77	4,03	933,61	0,09	8,09	59231,52	1	0,12	100	0	0	0	0,56	81,17	0	18,83	0,01	0,78	49,61	3,19	47,19	0,03	0,85	48,69	11,19	40,11	0,14	1	1	1	0	0,37	0,52	0,6	0,33	0,68	0,33
3,67	2,13	0,72	16,86	817,8	0,05	4,73	52641,38	1	0,13	100	0	0	0	0,11	32,33	11	0	0	0,08	9,92	90,08	0	0	0,07	6,42	93,58	0	0	1	0	0	0	0,38	0,04	0,03	0,02	0,05	0,02
46,15	9,33	0,51	17,39	493,32	0,06	2,56	99002,73	1	0,19	100	0	0	0	0,65	89	0,5	10,5	0,06	0,79	75,17	5,75	19,08	0,05	0,84	62,5	8,58	28,92	0,03	1	1	1	1	0,4	0,57	0,61	0,62	0,79	0,62
47,01	0,31	0,79	11,73	189,01	0,18	9,06	21289,12	1	0,12	100	0	0	0	0,39	40,89	14,72	44,39	0,01	0,5	37,86	27,78	34,36	0	0,49	37,33	30,42	32,25	0	1	0	0	0	0,37	0,13	0,17	0,16	0,14	0,16
13,14	9,86	0,55	14,19	986,93	0,14	5,09	27548,94	1	0,24	98,75	0	1,25	0	0,22	36,89	35,64	27,47	0,02	0,6	39,75	60,25	0	0,14	0,72	42,5	57,5	0	0,13	1	0	0	0	0,41	0,08	0,25	0,28	0,31	0,28
28,88	2,17	0,59	12,21	341,3	0,19	1,88	58038,33	1	0,14	99	0	0	0	0,11	29,06	49,89	21,06	0	0,17	17,11	76,19	6,69	0,03	0,24	17,08	82,92	0	0,06	1	0	0	0	0,38	0,04	0,07	0,1	0,11	0,1
2,4	3,18	0,7	0,48	428,08	0,2	0,93	63607,6	1	0,12	100	0	0	0	0,11	83,83	14,83	0	0	0,11	79,25	20,08	0	0	0,11	78,75	20,75	0	0	1	0	0	0	0,37	0,04	0,04	0,04	0,01	0,04
21,12	4,16	0,08	5,86	803,7	0,19	2,49	3775,95	1	0,2	99,67	0	0	0	0,17	43,61	15,78	40,61	0	0,27	24,33	75,67	0	0,07	0,42	31,58	68,42	0	0,11	1	0	0	0	0,4	0,06	0,11	0,18	0,19	0,18
17,81	1,2	0,7	8,41	403,1	0,01	7,58	99413,29	1	0,16	100	0	0	0	0,63	100	0	0	0,03	0,9	100	0	0	0,1	0,96	100	0	0	0,3	1	1	1	1	0,39	0,55	0,67	0,76	0,69	0,76
4,47	0,48	0,04	8,03	777,44	0,1	1,7	84054,72	1	0,11	97,83	0	0	0	0,08	6,08	59,58	26,17	0	0,05	0	100	0	0	0,05	0	100	0	0	1	0	0	0	0,37	0,03	0,02	0,02	0,01	0,02
35,89	9,77	0,22	16,76	302,17	0,18	9,45	71438,92	1	0,35	97	0	3	0	0,81	51,03	11,19	37,78	0,04	0,66	48,72	50,06	1,22	0,09	0,73	47,33	52,67	0	0,07	1	0	0	0	0,45	0,28	0,25	0,27	0,46	0,27
43,93	2,88	0,17	17,77	845,13	0,15	2,73	74824,72	1	0,16	100	0	0	0	0,13	32,75	35,83	31,42	0,01	0,22	28,11	44,28	27,61	0,04	0,28	26,69	44,44	28,86	0,07	1	0	0	0	0,39	0,05	0,09	0,12	0,29	0,12
4,55	4,59	0,83	7,45	101,8	0,04	8,71	46465,82	1	0,19	100	0	0	0	0,19	82	0	0	0	0,18	31,08	68,92	0	0	0,17	26,75	73,25	0	0	1	1	0	0	0,4	0,4	0,06	0,06	0,09	0,06
45,46	3,28	0,58	14,02	326,26	0,08	4,89	19380,3	1	0,21	100	0	0	0	0,65	58,25	3,75	38	0,03	0,75	51	15,17	33,83	0	0,8	50,25	18,25	31,5	0,01	1	1	0	0	0,4	0,56	0,25	0,27	0,64	0,27
30,86	3,43	0,02	3,8	549,64	0,03	3,3	96184,3	1	0,17	100	0	0	0,01	0,75	100	0	0	0,1	0,95	84,25	0	15,75	0,44	0,97	79,17	0	20,83	0,47	1	1	1	1	0,39	0,62	0,79	0,81	0,85	0,81
9,58	7,56	0,87	14,59	487,35	0,2	6,36	47865,48	1	0,22	94,42	0	5,58	0	0,17	23,5	47,42	29,08	0,01	0,25	15,67	83,83	0,5	0,03	0,26	16,08	83,92	0	0,04	1	0	0	0	0,41	0,06	0,09	0,1	0,5	0,1
43,25	4,75	0,87	11,42	796,79	0	1,31	34511,99	1	0,18	100	0	0	0,01	0,68	100	0	0	0,06	0,87	100	0	0	0,08	0,93	100	0	0	0,07	1	1	1	1	0,4	0,58	0,65	0,67	0,65	0,67
18,04	1,5	0,48	1,98	893,42	0,18	4,58	94299,65	1	0,28	100	0	0	0,02	0,68	71,08	0	28,92	0,03	0,87	66,25	2,92	30,83	0,13	0,92	66,5	2,67	30,83	0,02	1	1	1	1	0,43	0,57	0,66	0,65	0,13	0,65
13,87	6,97	0,45	1,05	335,68	0,01	5,23	82904,44	1	0,32	100	0	0	0,01	0,67	100	0	0	0,03	0,74	100	0	0	0,06	0,82	100	0	0	0,07	1	1	1	1	0,44	0,57	0,6	0,63	0,75	0,63
5,4	6,55	0,57	6	195,84	0,09	1,94	1556,21	1	0,21	100	0	0	0,01	0,2	70,25	5,25	24,5	0	0,19	54,42	21,58	24	0	0,18	51,5	24,17	24,33	0	1	1	0	0	0,41	0,4	0,06	0,06	0,39	0,06
13,6	7,37	0,88	5,95	621,05	0,06	9,62	95603,94	1	0,38	100	0	0	0	0,79	83,92	1,17	14,92	0,04	0,9	52,33	9,67	38	0,05	0,9	51,5	12,25	36,25	0,1	1	1	1	0	0,46	0,61	0,65	0,34	0,81	0,34
6,08	5,59	0,44	11,55	531,89	0,14	8,48	14960,81	1	0,28	100	0	0	0	0,23	36,58	30,08	33,33	0	0,09	18,08	81,92	0	0	0,09	11	89	0	0	1	0	0	0	0,43	0,08	0,03	0,03	0,2	0,03
33,95	2,76	0,98	19,44	904,65	0,02	6,72	60916,15	1	0,23	100	0	0	0	0,77	100	0	0	0,03	0,94	100	0	0	0,33	0,98	95,83	0	4,17	0,41	1	1	1	1	0,41	0,6	0,76	0,8	0,8	0,8
33,25	2,07	0,18	2,35	158,8	0,11	1,27	61690,16	1	0,13	100	0	0	0	0,35	59,75	0	38,75	0,04	0,62	49,58	16,58	33,83	0,01	0,62	48,5	19,33	32,17	0,01	1	1	0	0	0,38	0,46	0,21	0,21	0,26	0,21
21,42	4,33	0,61	13,77	747,65	0,09	2,38	45930,49	1	0,19	100	0	0	0	0,27	47,31	18,81	33,89	0,01	0,29	43,11	36,53	20,36	0	0,38	42,67	50,17	7,17	0,09	1	0	0	0	0,4	0,09	0,1	0,16	0,17	0,16
8,31	5,82	0,78	16,69	359,59	0,02	4,22	93879,1	1	0,25	100	0	0	0	0,25	100	0	0	0	0,23	67,25	32,75	0	0	0,22	59,33	40,67	0	0	1	1	0	0	0,42	0,42	0,08	0,07	0,76	0,07
39,51	5,12	0,15	2,9	890,25	0,12	9,58	7187,56	1	0,21	100	0	0	0	0,75	72,58	0	27,42	0,03	0,83	46,97	9,64	43,39	0,16	0,59	46,58	52	1,42	0,06	1	1	1	0	0,4	0,59	0,66	0,22	0,38	0,22
44,34	0,62	0,47	15,28	600,86	0,03	8,79	57184,92	1	0,19	100	0	0	0	0,51	100	0	0	0,01	0,76	86,92	13,08	0	0,01	0,78	81,58	18,42	0	0	1	1	0	0	0,4	0,51	0,26	0,26	0,7	0,26
15,14	4,66	0,21	10,64	258,33	0,16	4,65	14402,58	1	0,22	100	0	0	0,01	0,56	47,86	5,36	46,78	0,01	0,54	43,5	29,83	26,67	0	0,64	44,06	32,39	23,56	0,07	1	1	0	0	0,41	0,52	0,18	0,24	0,4	0,24
6,9	4,47	0,2	2,52	689,83	0,04	7,15	73618,58	1	0,2	100	0	0	0	0,2	99,17	0,83	0	0	0,2	97,5	2,5	0	0	0,2	97,5	2,5	0	0	1	1	1	1	0,4	0,4	0,4	0,4	0,09	0,4
22,34	0,16	0,12	3,52	287,58	0,02	3,99	40453,88	1	0,12	100	0	0	0	0,36	99,17	0,83	0	0	0,37	99,17	0,83	0	0	0,36	76,42	23,58	0	0	1	1	1	0	0,37	0,45	0,46	0,12	0,71	0,12
27,42	6,6	0,97	2,73	839,6	0,19	1,77	98094,63	1	0,21	97,42	0	2,58	0	0,34	49,06	20,89	30,06	0,01	0,43	49,97	24,14	25,89	0,07	0,46	45,08	28,17	26,75	0,08	1	0	0	0	0,4	0,12	0,17	0,18	0,38	0,18
9,12	5,97	0,6	0,18	752,79	0,15	6,41	86372,35	1	0,27	100	0	0	0,23	0,76	73,17	0	26,83	0,05	0,88	63,25	3,67	33,08	0,07434652	0,985876808	62,75	4,166666667	33,08333333	0,369968221	1	1	1	1	0,5	0,6	0,63	0,33	0,18	0,33
48,69	6,3	0,9	16,38	213,73	0,08	6,51	66734,07	1	0,28	100	0	0	0	0,84	55,83	2	42,17	0,06	0,9	52,75	8,5	38,75	0,31	0,96	51,17	11,67	37,17	0,29	1	1	1	0	0,43	0,64	0,73	0,42	0,69	0,42
3,12	9,22	0,79	5,44	917,34	0,02	3,17	72864	1	0,19	100	0	0	0	0,19	97,33	0	0	0	0,18	53,83	45,17	0	0	0,17	47	53	0	0	1	1	0	0	0,4	0,4	0,06	0,06	0,07	0,06
0,47	1,11	0,94	12,85	565,91	0,08	2,52	71950,45	1	0,11	95	0	0	0	0,09	25,5	47,33	0	0	0,07	11,33	88,67	0	0	0,07	7,67	92,33	0	0	1	0	0	0	0,37	0,03	0,02	0,02	0,02	0,02
6,62	9,41	0,09	9,93	313,03	0,13	0,49	91798,26	1	0,13	98,42	0	1,58	0	0,1	21,92	43,75	34,33	0	0,05	0	100	0	0	0,05	0	100	0	0	1	0	0	0	0,38	0,03	0,02	0,02	0,53	0,02
16,84	3,85	0,77	19,14	592,85	0,16	0,69	87298,27	1	0,13	91,58	0	6,75	0	0,07	0	79,42	20,58	0	0,21	18,42	81,58	0	0,08	0,37	25,67	74,33	0	0,13	1	0	0	0	0,38	0,02	0,1	0,16	0,34	0,16
42,51	7,62	0,39	12,08	734,03	0,1	3,64	23986,37	1	0,23	100	0	0	0	0,36	49,17	17,42	33,42	0,03	0,55	46,42	30,58	23	0,08	0,65	44,06	33,22	22,72	0,11	1	0	0	0	0,41	0,13	0,21	0,26	0,26	0,26
17,36	8,58	0,13	15,14	202,56	0,05	6,01	65715,26	1	0,29	100	0	0	0	0,79	79,67	0,83	19,5	0,07	0,95	60,5	5	34,5	0,2	0,98	58,5	7	34,5	0,21	1	1	1	1	0,43	0,62	0,72	0,73	0,79	0,73
14,57	3,01	0,41	13,5	627,89	0,14	6,11	98702,4	1	0,21	100	0	0	0	0,49	56,78	7,61	35,61	0	0,57	53,11	26,61	20,28	0,02	0,57	51,47	43,14	5,39	0,05	1	1	0	0	0,4	0,5	0,2	0,21	0,37	0,21
38,14	1,25	0,81	14,99	886,11	0,07	0,64	42827,8	1	0,13	98,33	0	0	0	0,1	22,33	54,83	20,67	0	0,15	16,08	83,92	0	0,02	0,25	26,17	73,83	0	0,05	1	0	0	0	0,38	0,03	0,06	0,1	0,21	0,1
12,35	2,79	0,26	1,15	722,28	0,11	3,69	67592,47	1	0,29	100	0	0	0,07	0,63	65,58	0	34,42	0,05	0,8	49,06	0,22	50,72	0,19	0,83	47,47	3,22	49,31	0,2	1	1	1	1	0,45	0,56	0,66	0,67	0,18	0,67
47,65	0,35	0,74	10,92	126,15	0,05	3,8	91221,72	1	0,13	100	0	0	0	0,37	100	0	0	0,01	0,57	96,33	3,67	0	0,01	0,64	96,33	3,67	0	0,01	1	1	1	1	0,38	0,46	0,52	0,55	0,66	0,55
18,65	7,01	0,21	16,25	788,5	0,11	8,75	96761,85	1	0,32	100	0	0	0	0,56	48,81	7,64	43,56	0,02	0,62	44,19	34,44	21,36	0,03	0,72	46,61	40,86	12,53	0,1	1	1	0	0	0,44	0,53	0,22	0,27	0,73	0,27
14,47	7,94	0,96	2,05	73,22	0,1	0,32	35283,07	1	0,12	100	0	0	0	0,22	47,42	0	51,08	0,04	0,42	46,58	11,25	42,17	0,14	0,56	46,69	12,94	40,36	0,08	1	1	0	0	0,38	0,42	0,19	0,22	0,6	0,22
10,83	0,41	0,79	6,66	467,94	0,1	6,86	50272,3	1	0,12	100	0	0	0	0,18	46,08	0,17	49,42	0	0,11	25,58	63,92	10,5	0	0,09	19,33	77,5	3,17	0	1	1	0	0	0,37	0,39	0,04	0,03	0,25	0,03
0,94	8,92	0,16	0,37	384,48	0,09	4,79	50629,35	1	0,21	100	0	0	0	0,21	92,83	5,17	0	0	0,21	86,75	12,08	0	0	0,2	85,17	14,5	0	0	1	1	0	0	0,4	0,4	0,07	0,07	0,07	0,07
45,12	4,82	0,37	0,94	411,35	0,09	1,84	87870,56	1	0,14	100	0	0	0	0,49	67,75	0	32,25	0,04	0,77	50,5	12,08	37,42	0,06	0,82	47,5	17,17	35,33	0,13	1	1	0	0	0,38	0,51	0,27	0,31	0,25	0,31
40,25	7,52	0,11	5,33	653,06	0,08	0,6	75956,23	1	0,14	100	0	0	0	0,17	49,5	20,42	30,08	0,03	0,22	30,75	69,25	0	0,05	0,32	32,75	67,25	0	0,1	1	0	0	0	0,38	0,07	0,09	0,14	0,28	0,14
38,96	1,67	0,06	17,43	742,42	0,01	6,44	15393,47	1	0,21	100	0	0	0	0,51	100	0	0	0,01	0,79	100	0	0	0,01	0,86	100	0	0	0,01	1	1	1	1	0,4	0,51	0,6	0,62	0,68	0,62
23,82	3,94	0,67	2,46	512,11	0,1	4,44	37827,51	1	0,15	100	0	0	0	0,65	72,92	0	27,08	0,03	0,89	50,53	9,86	39,61	0,37	0,94	51,19	11,44	37,36	0,46	1	1	1	0	0,39	0,56	0,75	0,47	0,18	0,47
44,67	1,02	0,13	13,87	407,86	0,2	3,75	25482,3	1	0,12	96,83	0	0	0	0,09	17,89	50,39	31,72	0	0,31	21,92	78,08	0	0,08	0,49	30,58	69,42	0	0,14	1	0	0	0	0,37	0,03	0,13	0,21	0,14	0,21
27,88	4,71	0,11	0,09	498	0,13	5,91	20881,04	1	0,42	100	0	0	0,07	0,81	76	0	24	0,04	0,92	63,33	4	32,67	0,28	0,96	62,17	5,08	32,75	0,33	1	1	1	1	0,5	0,62	0,73	0,76	0,22	0,76
20,11	6,11	0,63	17,05	395,46	0,15	6,81	26690,07	1	0,26	99,5	0	0,5	0	0,45	44,86	14,61	40,53	0,01	0,54	39,42	44,17	16,42	0,05	0,56	40,28	54,94	4,78	0,1	1	0	0	0	0,42	0,15	0,2	0,22	0,18	0,22
37,53	8,15	0,41	3,04	943,28	0,12	3,1	49003,57	1	0,26	100	0	0	0	0,23	41,92	25,75	32,33	0	0,37	44,78	29,94	25,28	0,07	0,46	38,78	52,78	8,44	0,11	1	0	0	0	0,42	0,08	0,15	0,19	0,19	0,19
42,25	2,66	0,45	5,67	282,21	0,15	6,6	78243,84	1	0,16	100	0	0	0	0,69	51,75	2,92	45,33	0,05	0,81	49,83	15,33	34,83	0,03	0,82	48,42	18	33,58	0,01	1	1	0	0	0,39	0,58	0,28	0,27	0,25	0,27
23,07	4,28	0,4	4,14	521,99	0,17	8,68	69949,12	1	0,43	100	0	0	0,01	0,81	57,58	2,92	39,5	0,04	0,89	54,75	10,83	34,42	0,27	0,89	53	13,17	33,83	0,27	1	1	0	0	0,48	0,62	0,39	0,38	0,2	0,38
5,81	5,32	0,84	3,91	662,52	0,12	4,1	80553,72	1	0,26	100	0	0	0,01	0,26	47,33	19,17	28	0	0,24	39,17	35,42	25,42	0	0,23	39	37,42	23,58	0	1	0	0	0	0,42	0,09	0,08	0,08	0,03	0,08
16,24	6,41	0,9	15,37	766	0,04	3,42	6588,36	1	0,23	100	0	0	0	0,78	99,58	0,42	0	0,08	0,95	64	3,42	32,58	0,38	0,97	63,75	3,58	32,67	0,45	1	1	1	1	0,41	0,62	0,78	0,81	0,84	0,81
32,84	6,8	0,2	7,86	106,97	0,16	2,81	54081,82	1	0,22	100	0	0	0	0,54	48,67	8	43,33	0,04	0,78	49,5	10,92	39,58	0,12	0,87	49,17	13,58	37,25	0,29	1	1	0	0	0,41	0,53	0,3	0,39	0,67	0,39
41,27	5,63	0,13	12,58	982,14	0,13	0,35	93299,91	1	0,12	97,17	0	0	0	0,16	31,33	32,5	36,17	0,05	0,28	33,5	57,75	8,75	0,09	0,37	34,42	62,5	3,08	0,13	1	0	0	0	0,37	0,07	0,12	0,17	0,28	0,17
30,65	9,95	0,82	11,17	719,94	0,11	8,37	74032,79	1	0,36	100	0	0	0	0,68	48,11	12,28	39,61	0,01	0,61	46,11	41,28	12,61	0,05	0,67	46,67	53,33	0	0,12	1	0	0	0	0,45	0,23	0,22	0,26	0,31	0,26
36,49	3,09	0,04	15,87	297,85	0,06	1,98	48409,47	1	0,16	100	0	0	0	0,63	78	0	22	0,1	0,88	62,67	7,33	30	0,24	0,86	56,42	13,58	30	0,27	1	1	1	0	0,39	0,58	0,7	0,38	0,71	0,38
49,81	3,64	0,38	9,62	164,05	0,12	6,06	52268,1	1	0,23	100	0	0	0	0,79	56,92	8,75	34,33	0,05	0,86	52,92	12,92	34,17	0,09	0,84	52	15,58	32,42	0	1	1	0	0	0,41	0,62	0,32	0,28	0,68	0,28
8,15	0,66	0,5	18,21	658,03	0,16	5,86	55951,11	1	0,13	100	0	0	0	0,08	16,75	56,33	26,92	0	0,04	0	100	0	0	0,04	0	100	0	0	1	0	0	0	0,38	0,03	0,01	0,01	0,18	0,01
1,9	1,37	0,37	14,26	668,84	0,02	8,05	90439,56	1	0,12	100	0	0	0	0,12	90,17	0	0	0	0,1	24,17	75,17	0	0	0,1	17,17	82,83	0	0	1	1	0	0	0,37	0,37	0,03	0,03	0,05	0,03
49,37	6,71	0,27	14,48	448,96	0,04	3,2	58811,14	1	0,23	100	0	0	0	0,85	84,17	1,67	14,17	0,19	0,93	59,67	9,58	30,75	0,42	0,95	54,17	15,17	30,67	0,34	1	1	1	0	0,41	0,68	0,78	0,43	0,76	0,43
23,45	4,98	0,81	4,65	990,65	0,02	5,72	64756,54	1	0,3	100	0	0	0,01	0,64	100	0	0	0,05	0,89	100	0	0	0,27	0,95	67,08	7,33	25,58	0,42	1	1	1	1	0,44	0,56	0,72	0,79	0,78	0,79
10,54	9,13	0,71	2,66	558,96	0,07	8,28	44282,24	1	0,4	100	0	0	0,01	0,88	73,08	0,83	26,08	0,05	0,93	55	8,58	36,42	0,21	0,99	54,08	9,75	36,17	0,38	1	1	1	1	0,47	0,64	0,71	0,79	0,69	0,79
10,19	5,02	0,29	15,46	900,79	0,19	7,43	77011,41	1	0,23	99,17	0	0,83	0	0,19	32,83	33,25	33,92	0	0,16	26,56	45,47	27,97	0	0,14	14,44	66,11	19,44	0	1	0	0	0	0,41	0,06	0,05	0,05	0,25	0,05
47,38	8,38	0,02	19,05	812,77	0,14	7,64	46955,52	1	0,28	99,17	0	0,83	0	0,25	44,75	12,83	42,42	0	0,19	27,58	71,08	1,33	0,02	0,66	41,83	58,17	0	0,08	1	0	0	0	0,43	0,08	0,07	0,25	0,27	0,25
48,89	3,99	0,49	6,76	913,2	0,13	2,88	64361,68	1	0,22	100	0	0	0	0,44	50,44	0,44	49,11	0,01	0,46	49,81	39,97	10,22	0,05	0,58	51,5	42	6,5	0,16	1	1	0	0	0,41	0,48	0,17	0,25	0,16	0,25
28,66	9,45	0,08	12,35	178,73	0,09	7,09	33744,32	1	0,32	100	0	0	0	0,81	63,75	3,17	33,08	0,09	0,93	63	8,33	28,67	0,15	0,97	62,25	10,83	26,92	0,16	1	1	1	0	0,44	0,63	0,69	0,38	0,74	0,38
48,33	9,61	0,63	1,82	868,55	0,04	7,25	88791,17	1	0,4	100	0	0	0	0,87	100	0	0	0,07	0,96	56,83	5,58	37,58	0,28	0,99	55	6,33	38,67	0,5	1	1	1	1	0,47	0,65	0,75	0,83	0,78	0,83
12,83	1,46	0,66	9,33	423,66	0,01	2,78	5080,68	1	0,17	100	0	0	0,01	0,5	100	0	0	0,04	0,7	100	0	0	0,01	0,77	100	0	0	0,02	1	1	1	1	0,39	0,51	0,57	0,6	0,6	0,6
14,84	7,47	0,39	18,83	155,1	0,03	7,53	40512,72	1	0,31	100	0	0	0	0,72	100	0	0	0,05	0,94	90,08	1,33	8,58	0,18	0,98	84,67	2,75	12,58	0,2	1	1	1	1	0,44	0,59	0,71	0,73	0,82	0,73
41,71	5,21	0,96	15,99	584,98	0,03	7,34	1975,18	1	0,29	100	0	0	0	0,84	100	0	0	0,04	0,95	69,17	1	29,83	0,16	0,98	63,5	1,67	34,83	0,47	1	1	1	1	0,43	0,63	0,7	0,82	0,83	0,82
17,66	8	0,02	4,56	453,92	0,11	2,68	21807,35	1	0,24	100	0	0	0	0,36	46,5	27,83	25,67	0,01	0,46	40,83	59,17	0	0,07	0,54	39,75	60,25	0	0,07	1	0	0	0	0,41	0,12	0,18	0,2	0,18	0,2
25,84	2,57	0,95	1,42	692,56	0,08	9,42	19789,61	1	0,47	100	0	0	0,02	0,7	97,92	0	2,08	0,01	0,8	51,44	1,03	47,53	0,02	0,53	44,44	53,53	2,03	0,04	1	1	1	0	0,49	0,57	0,61	0,19	0,82	0,19
14,07	0,21	0,54	16,57	864,73	0,12	0,39	13111,9	1	0,11	95	0	0	0	0,07	0,17	59,5	40,33	0	0,05	1,08	98,92	0	0,01	0,06	2,17	97,83	0	0,01	1	0	0	0	0,37	0,02	0,02	0,02	0,08	0,02
41,01	7,86	0,67	9,01	783,69	0,19	6,16	18726,96	1	0,21	97,42	0	2,58	0	0,17	22,11	47,44	30,44	0	0,55	39,25	40,5	20,25	0,1	0,58	39,06	40,97	19,97	0,14	1	0	0	0	0,4	0,06	0,22	0,24	0,27	0,24
7,35	0,54	0,89	9,75	317,02	0,14	3,5	75580,75	1	0,12	98,33	0	0	0	0,11	38,08	24,58	37,33	0	0,08	12	68,75	19,25	0	0,06	2,56	93,89	3,56	0	1	0	0	0	0,37	0,04	0,03	0,02	0,02	0,02
26,74	8,04	0,8	14,09	381,62	0,17	2,31	95139,11	1	0,17	94,08	0	5,92	0	0,23	39,14	27,64	33,22	0,05	0,29	26,33	55,75	17,92	0,1	0,52	36,92	63,08	0	0,19	1	0	0	0	0,39	0,09	0,13	0,24	0,37	0,24
1,64	7,28	0,62	7,36	506,93	0,15	1,35	68219,32	1	0,14	97,5	0	0,67	0	0,11	23,42	38,42	38,17	0	0,05	0	100	0	0	0,05	0	100	0	0	1	0	0	0	0,38	0,04	0,02	0,02	0,02	0,02
36,27	1,72	0,86	7,24	181,1	0,11	0,84	85368,1	1	0,14	98,33	0	0	0,02	0,26	59,17	19,25	21,58	0,01	0,23	42,17	50,33	7,5	0	0,2	41,69	57,86	0,44	0	1	0	0	0	0,38	0,09	0,08	0,07	0,51	0,07
8,54	9,65	0,25	3,34	617,98	0,15	2,21	17441,49	1	0,21	94,42	0	5,58	0	0,15	36,64	34,31	29,06	0	0,27	22,33	77,67	0	0,06	0,56	42,08	57,92	0	0,14	1	0	0	0	0,4	0,05	0,11	0,23	0,23	0,23
7,53	8,28	0,58	6,5	673,12	0,01	9,22	32848,25	1	0,41	100	0	0	0	0,77	100	0	0	0,03	0,92	100	0	0	0,04	0,96	100	0	0	0,15	1	1	1	1	0,47	0,6	0,65	0,7	0,49	0,7
41,99	9,18	0,07	12,97	431,86	0,02	6,25	42327,18	1	0,32	100	0	0	0	0,81	100	0	0	0,04	0,97	100	0	0	0,33	0,99	83,17	0	16,83	0,35	1	1	1	1	0,44	0,62	0,77	0,78	0,82	0,78
35,65	1,3	0,03	5	82,58	0,17	5,14	38168,88	1	0,11	100	0	0	0	0,56	49,08	0,58	49,33	0,03	0,75	49,92	11,42	38,67	0,02	0,78	48,83	14,83	36,33	0	1	1	0	0	0,37	0,53	0,26	0,26	0,63	0,26
